# Supplementary material for: Modified FCI (Fédération Cynologique Internationale) Scoring of the Coxofemoral Joint in Labrador Retrievers Without and With Hip Dysplasia
Source: Front Vet Sci. 2022 Mar 18;9:800237. doi: 10.3389/fvets.2022.800237 (PMC8971752; doi:10.3389/fvets.2022.800237)
Supplement: Supplementary file 1 [file Table_1.XLSX]

## Sheet: Normal vs. HD
Normal Hip Joints
Patient	Side	Lateral centre edge angle	Norberg angle	Dorsal acetabular coverage width/mm	FH diameter/mm	Dorsal acetabular coverage indexW (width)	Dorsal acetabular coverage area/mm2	FH area/mm2	Dorsal acetabular coverage indexA (area)																		Cr. Acetabular angle (Acetabular index angle)	Inclination angle
Ribbon lischinsky	RT	29.52	107	9.85	17.58	0.560296	140.89	244	0.577418																		1.01	127.01
	LT	29.41	112.11	10.42	18.07	0.576646	153.9	256.62	0.599719																		7.41	126.61
Charlotte Paradis	RT	25.01	106.61	11.86	19.51	0.607893	193.65	303.89	0.637237																		10.82	124.69
	LT	25.88	112.01	11.79	19.07	0.618249	186.48	290.38	0.642193																		12.91	119.32
Docker Carpenter	RT	27.56	110.88	11.06	20.24	0.546443	193.29	322.21	0.599888																		5.53	130.12
	LT	30.24	108.85	11.16	19.88	0.561368	187.9	308.28	0.609511																		3.45	130.58
Emily Show	RT	29.6	114.65	11.5	19.02	0.604627	174.2	281.3	0.619268																		2.76	130.34
	LT	25.87	110.32	11.79	20.02	0.588911	196.7	308.28	0.638056																		5.43	127.22
Gwen Galonek	RT	32.38	110.57	10.56	20.02	0.527473	170.66	308.28	0.553588																		3.24	136.89
	LT	32.3	116.98	11.8	18.86	0.625663	181.07	281.3	0.64369																		7.86	134.48
Gyro Carpenter	RT	23.33	105.48	12.01	21.33	0.563057	206.27	355.28	0.580584																		8.28	129.89
	LT	26.84	104.92	11.79	21.12	0.558239	206.69	345.52	0.5982																		10.39	135.12
Harry Jt Larson	RT	32.79	110.81	10.78	21.41	0.503503	200.52	360.05	0.556923																		5.05	137.24
	LT	31.69	112.12	12.96	21.34	0.60731	211.85	350.64	0.604181																		7.12	124.45
Marth a Mansfield	RT	27.96	110.03	11.58	20.46	0.565982	203.17	326.18	0.622877																		9.02	134.06
	LT	28.64	107.83	10.54	19.71	0.534754	176.83	308.28	0.573602																		8.15	122.91
Bena Jussaume	LT	30.24	106.7	11.94	19.81	0.602726	197.07	308.28	0.639257																		6.18	130.01
Pansy Hartshorn	RT	34.48	119.1	12.45	21.56	0.577458	235.94	360.05	0.655298																		1.45	127.29
	LT	28.69	108.41	11.79	20.97	0.562232	205.89	350.64	0.587183																		5.69	117.53
Rebel Jussaume	RT	29.01	112.28	9.31	20.24	0.45998	170.24	322.22	0.528335																		3.65	140.5
	LT	30.59	105.71	9.31	20.49	0.454368	165.95	331.29	0.500921																		6.72	126.87
Regina Speers	RT	29.88	107.81	12.26	21.07	0.58187	208.35	350.64	0.594199																		3.48	121.51
	LT	30.16	108.77	11.02	20.87	0.528031	182.73	340.46	0.536715																		10.42	128.77
Sally Larson	RT	26.44	109.14	12.68	21.67	0.585141	225.81	375.99	0.600574																		6.91	124.68
	LT	25.32	108.68	11.11	21.65	0.513164	196.24	366.42	0.53556																		7.26	127.05
Toby Shaw	RT	30.25	105	12.17	21.45	0.567366	214.93	366.42	0.586567																		6.11	135.09
	LT	28.58	110.75	12.89	21.81	0.591013	233.62	371.53	0.628805																		8.34	138.84
Trotter Jussaume	RT	29.15	110.29	13.89	22.37	0.620921	258.55	391.09	0.661101																		8.89	123.57
	LT	28.32	107.1	12.19	21.79	0.559431	225.26	371.53	0.606304																		6.33	137.27
Tuker Werth	RT	23.13	106.01	12.82	22.49	0.570031	230.09	390.57	0.589113																		4.13	134.09
	LT	19.85	106.56	11.68	21.13	0.552769	209.16	350.78	0.596271																		7.96	130.89
Peyton Lindsey	RT	25.24	108.19	9.93	23.02	0.431364	179.02	408.44	0.438302																		9.19	127.77
Holli Elliott	RT	24.65	106.93	9.59	18.61	0.515314	151.47	272.35	0.556159																		5.39	126.34
	LT	23.94	108.39	8.68	18.68	0.464668	156.01	276.43	0.564374																		9.14	122.38
Wyatt Andreson	RT	29.11	111.66																								10.84	124.71
	LT	31.02	115.66	13.68	24.33	0.562269	271.04	464.86	0.583057																		5.06	133.2
Camie Martin	RT	22.93	105.45	16.83	25.44	0.661557	366.91	510.69	0.718459																		17.879	127.13
	LT	26.25	110.12	13.97	23.87	0.585253	267.51	444.39	0.601971																		13.47	138.12
Dakota Barber	RT	31.94	114.01	15.16	27.15	0.558379	353.34	572.05	0.617673																		13.29	138.09
Duncan Krivsky	RT	20.94	110.53	14.19	25.74	0.551282	302.58	530.42	0.570454																		13.45	133.69
	LT	14.06	106.46	11.44	26.17	0.437142	267.43	546.99	0.488912																			128.57
Fisher	RT	27.24	106.77	11.62	23.73	0.489676	237.44	449.32	0.528443																		7.68	138.81
	LT	24.08	107.36	15.69	24.67	0.635995	314.09	477.96	0.657147																		16.43	135
Graci Roskopf	RT	25.13	111.19	13.06	24.63	0.530248	265.21	491.68	0.539396																		11.19	127.08
	LT	27.59	108.85	13.65	25.37	0.538037	296.56	513.56	0.577459																		12.16	118.3
Gwenevere	RT	32.84	108.35	13.54	22.38	0.605004	277.16	400.78	0.691551																		10.98	128.66
Molly Justus	RT	20.41	105.03	14.52	24.82	0.585012	273.44	480.97	0.568518																		14.48	123.69
Opernberger	RT	33.56	118.37	12.5	21.3	0.586854	243.35	361.96	0.672312																		3.89	130.33
	LT	29.57	110.32	10.92	22.29	0.489906	200.01	387.14	0.516635																		0.21	126.87
Honey Long	RT	24.51	105.75	13.65	24.72	0.552184	281.07	488.71	0.575126																		12.24	126.18
Vervoorene	RT	28.91	106.75	15.14	24.68	0.613452	292.16	519.39	0.562506																		2.51	133.85
Raines	LT	30.21	106.44	11.13	20.99	0.530253	209.48	356.76	0.587173																		10.05	136.22
Uebele	RT	24.78	110.56	14.08	22.99	0.61244	283.72	426.74	0.664854																		4.79	144.73
Baily	RT	27.95	108.09	12.51	21.36	0.585674	227.39	363.33	0.62585																		0.79	134.93
Hilton	RT	32.44	112.83	12.35	23.03	0.536257	255.69	426.39	0.599662																		1.65	134.62
Miller Beily	RT	30.71	111.69	8.52	18.94	0.449842	153.39	286.09	0.53616																		1.84	135.28
	LT	31.41	113.79	10.18	19.16	0.531315	163.79	294.77	0.555654																		7.33	130.89
Molly Miller	RT	28.23	108.42	10.04	18.55	0.54124	161.23	272.47	0.591735																		9.61	126.96
	LT	27.86	112.07	9.05	18.62	0.486037	143.12	272.47	0.525269																		5.46	129.4
Cole TEIXEIRA	RT	37.77	114.21	14.14	22.63	0.624834	278.79	400.14	0.696731																		4.93	135.47
Timmy MONAHAN	RT	27.91	109.96	9.07	20.04	0.452595	177.66	310.85	0.57153																		9.94	129.96
Windy ANASTOS	RT	26.25	109.77	11.05	19.15	0.577023	181.73	284.96	0.637739																		9.1	137.11
Cooper Schlegel	RT	22.6	106.4	14.07	25.07	0.561229	303.31	493.71	0.614349																		13.05	133.16
Carpenter Jack	RT	26.16	106.9	12.5	21.25	0.588235	223.34	346.71	0.644169																		3.26	134.5
Arnold Blackie	RT	27.44	110.33	12.07	21.96	0.549636	217.29	368.62	0.589469																		6.41	139.32
Banjo Perrine	LT	27.05	113.24	13.88	25.23	0.550139	275.09	493.81	0.557077																		17.79	130.17
Laurie Becky	RT	29.44	106.53	9.99	22.33	0.44738	188.39	384.7	0.489706																		6.03	125.91
	LT	26.19	107.97	12.39	22.43	0.552385	236.82	401.13	0.590382																		12.02	128.45
Bella Bosgberg	RT	25.52	107.42	10.39	20.87	0.497844	192.88	347.65	0.554811																		6.76	120.8
Dickson Bud	LT	21.04	108.95	14.87	23.21	0.640672	283.87	429.25	0.661316																		13.29	146.32
	LT	27.15	111.15	11.76	19.42	0.605561	182.86	303.08	0.603339																		11.47	140.01
Herrere Canela	RT	19.95	105.95	11.99	23.52	0.509779	233.01	429.25	0.542831																		12.93	126.19
	LT	24.2	108.35	11.54	21.91	0.5267	202.25	373.15	0.542007																		12.47	136.17
Junyszek Chip	RT	30.21	113.16	13.39	22.43	0.596968	258.22	395.28	0.653258																		6.2	136.73
	LT	38.44	111.84	13.01	22.43	0.580027	273.63	401.13	0.682148																		3.58	136.29
Davidman Chloe	RT	34.69	118.9	14.23	21.49	0.662168	261.35	363.06	0.719853																		19.77	130.14
Jeffers Cubby	RT	26.57	110.87	13.12	21.29	0.616252	237.62	352.68	0.673755																		15.05	133.29
Dusty Dubois	RT	23.84	108.57	13.29	22.89	0.580603	253.25	406.44	0.623093																		18.77	119.15
Rash Dutch	RT	27.41	109.39	13.39	23.37	0.572957	264.87	429.25	0.617053																		9.32	124.67
	LT	32.49	110.93	14.01	22.85	0.613129	262.01	411.89	0.636116																		8.14	129.86
Homer Babber	LT	28.21	110.31	11.43	21.28	0.537124	205.19	342.29	0.599462																		7.26	120.32
Hoover Sinaiko	RT	27.78	115.51	13.89	22.33	0.622033	263.75	406.54	0.648768																		12.28	141.41
	LT	27.34	110.7	13.23	22.66	0.583848	248.59	406.44	0.611628																		10.71	135.82
Butler Jersey	RT	28.2	110.89	12.47	21.61	0.577048	235.9	368.62	0.639954																		4.19	147.86
	LT	23.37	105.07	12.88	22.12	0.582278	234.18	384.7	0.608734																		9.66
Scher Lucky	RT	28.78	110.51	11.94	22.12	0.539783	228.84	389.48	0.587553																		11.09	120.83
	LT	31.47	112.46	9.58	21.11	0.453813	193.47	357.75	0.540797																		7.58	131.24
Mayorkas	RT	27.22	116.11	12.83	20.98	0.611535	252.89	352.68	0.717052																		19.41	130.89
Sammi Jane Kelly	RT	23.41	105.97	11.81	19.99	0.590795	194.8	306.79	0.634962																		8.69	128.91
Scout	RT	28.86	110.9	13.88	21.57	0.643486	252.06	363.06	0.694265																		7.62	121.67
Shadow Weaver	RT	29.36	107.61	11.74	23.05	0.509328	247.55	411.89	0.60101																		13.52	129.18
	LT	33.22	108.92	11.84	22.22	0.532853	207.9	389.48	0.533789																		7.15	141.79
Tank	RT	30.631	113.67	14.25	20.79	0.685426	256.04	337.46	0.758727																		4.16	133.62
	LT	26	106.38	13.61	22.12	0.61528	235.22	379	0.620633																		7.62	130.71
Toby Fox	RT	30.29	115.64	8.57	15.81	0.542062	111.63	198.56	0.562198																		7.31	137.7
	LT	34.07	110.66	9.75	15.27	0.638507	114.01	183.33	0.621884																		6.58	126.47
Berger Venice	LT	25.98	108.18	11.21	21.34	0.525305	201.49	352.68	0.571311																		10.34	132.24
Wilson Sinaiko	RT	28.91	110.29	13.95	22.34	0.62444	276.13	401.13	0.68838																		8.77	125.58
	LT	26.03	108.74	15.51	24.63	0.62972	301.85	504.2	0.598671																		9.63	135.72
Dudley Ingham	RT	26.38	105.89	11.38	23.27	0.489042	235.71	417.89	0.564048																		11.43	132.44
	LT	32.49	113.33	14.54	23.38	0.621899	264.71	417.89	0.633444																		9.64	141.44
Moose Then	LT	28.3	115.91	14.12	23.31	0.605749	298.82	443.02	0.674507																		14.04	138.12
Jussaume Berince	RT	33.53	112.99	10.09	19.62	0.514271	177.07	305.33	0.57993																		3.86	124.11
Gaudette Summit	LT	30.69	110.15	10.21	18.08	0.564712	156.47	259.18	0.603712																		8.55	133.98
Lyons Fanny	RT	32.02	113.04	11.44	19.63	0.582781	193.59	296.65	0.652587																		3.82	139.93
Holstein Poppy	RT	30.45	112.35	12.18	19.56	0.622699	200.85	308.36	0.651349																		5.03	131.19
Mcginity Lucky	LT	22.74	105.71																								12.57	133.49
Jack Aljendro	RT	24.34	105.75	11.99	25.86	0.46365	276.06	531.66	0.519242																		10.3	125.57
	LT	29.24	108.59	13.37	28.82	0.463914	278.48	487.86	0.570819																		6.65	132.95
Bender Pippa	RT	26.16	108.95	13.5	22.53	0.599201	251.43	389.48	0.645553																		11.44	125.11
	LT	28.98	111.75	13.22	21.51	0.614598	243.25	373.15	0.651883																		9.37	130.37
		27.9945	109.885	12.1939	21.715	0.561806	225.355	374.209	0.602803	#DIV/0!	#DIV/0!	#DIV/0!	#DIV/0!	#DIV/0!	#DIV/0!	#DIV/0!	#DIV/0!	#DIV/0!	#DIV/0!	#DIV/0!	#DIV/0!	#DIV/0!	#DIV/0!	#DIV/0!	#DIV/0!	#DIV/0!	8.48635	131.009
		3.79737	3.23365	1.69501	2.25299	0.05488	48.3321	75.4097	0.0548737	#DIV/0!	#DIV/0!	#DIV/0!	#DIV/0!	#DIV/0!	#DIV/0!	#DIV/0!	#DIV/0!	#DIV/0!	#DIV/0!	#DIV/0!	#DIV/0!	#DIV/0!	#DIV/0!	#DIV/0!	#DIV/0!	#DIV/0!	4.16572	6.24176
Near Normal Hip Joints
Patient	Side	Lateral center edge angle	Norberg angle	Dorsal acetabular coverage width/mm	FH diameter/mm	Dorsal acetabular coverage indexW (width)	Dorsal acetabular coverage area/mm2	FH area/mm2	Dorsal acetabular coverage indexA (area)	Cr. Acetabular angle (Acetabular Index )	Inclination angle																Cr. Acetabular angle (Acetabular Index )	Inclination angle
Lyons Briar	Lt	21.76	105	10.24	20.24	0.505929	157.64	314.75	0.500842	12.22	123.41																12.22	123.41
Holestein Em	Lt	25.99	108.53	10.13	18.78	0.539404	158.85	281.17	0.564961	9.59	133.43																9.59	133.43
Holestein Etta	Lt	25.69	111.24	9.85	18.38	0.535909	138.46	246.89	0.560817	10.47	134.51																10.47	134.51
Teixeira Cole	Lt	33.97	111.09	12.77	21.96	0.581512	240.38	373.86	0.642968	1.17	135.75																1.17	135.75
Lyons Fanny	Lt	26.48	105	8.93	19.48	0.458419	137.85	299.71	0.459945	6.88	129.47																6.88	129.47
Carpenter Jack	Lt	25.08	105	9.09	20.66	0.439981	154.66	333.45	0.463818	10.16	140.58																10.16	140.58
Timmy Monahan	Lt	28.91	114.24	11.75	19.07	0.616151	191.72	283.81	0.675522	11.47	141.84																11.47	141.84
Mansfield Maude	Rt	24.96	106.58	10.56	18.94	0.55755	166.26	289.32	0.574658	11.28	131.53																11.28	131.53
	Lt	23.01	105	12.41	21.47	0.578016	212.54	363.68	0.584415	9.84	123.81																9.84	123.81
Larson Teak	Lt	21.18	106.84	9.73	19.53	0.498208	165.47	301.23	0.549314	13.73	124.28																13.73	124.28
Wetmore Beenie	Rt	26.52	109.06	10.95	19.95	0.548872	173.68	304.73	0.569947	5.62	138.97																5.62	138.97
Summit Gaudette	Rt	27.39	107.51	8.37	18.35	0.456131	133.35	263.86	0.505382	7.42	129.49																7.42	129.49
	Lt	21.36	106.81	12.93	20.56	0.628891	210.29	330.99	0.635336	9.37	137.26																9.37	137.26
Dakota Mathes	Rt	27.26	108.89	10.33	17.87	0.578064	151.5	255.62	0.592677	5.46	142.57																5.46	142.57
	Lt	26.35	108.9	9.97	17.58	0.567122	141.07	242.69	0.581277	8.54	141.79																8.54	141.79
Gwenevere Chrestenen	Lt	31.14	107.82	9.29	20.03	0.463804	177.07	335.63	0.527575	8.26	131.99																8.26	131.99
Hailey Renyoids	Lt	22.71	107.58	10.37	21	0.49381	182.68	357.32	0.51125	9.72	134.05																9.72	134.05
Knudson	Rt	28.29	105.82	13.38	24.01	0.557268	266.44	467.11	0.570401	7.13	135.84																7.13	135.84
	Lt	31.75	111.64	11.85	22.89	0.517693	239.47	415.37	0.576522	9.68	142.51																9.68	142.51
Vervoonen	Lt	31.18	113.08	12.45	23.75	0.524211	227.82	437.62	0.520589	7.69	146.38																7.69	146.38
Uebele	Lt	29.91	106.93	10.59	23.19	0.456662	194.37	414.29	0.469164	5.53	143.82																5.53	143.82
Hilton	Lt	28.72	106.88	12.18	23.9	0.509623	221.67	444.56	0.498628	5.29	138.09																5.29	138.09
Laredo	Lt	30.95	110.09	15.95	24.65	0.647059	295.12	455.26	0.648245	5.83	134.11																5.83	134.11
Arnold Blackie	Lt	25.45	105.85	13.39	21.59	0.620195	225.18	357.75	0.629434	4.73	131.33																4.73	131.33
Becky Laurie	Rt	27.23	106.87	10.19	20.54	0.496105	161.97	342.29	0.473195	1.55	129.59																1.55	129.59
Homer Babber	Rt	25.95	112.02	11.96	20.29	0.589453	192.11	314.47	0.610901	11.7	129.08																11.7	129.08
Koko Baer	Rt	25.49	108.29	7.07	14.56	0.485577	82.66	171.99	0.480609	4.97	141.8																4.97	141.8
	Lt	25.19	107.57	8.11	15.12	0.536376	93.68	175.46	0.533911	10.34	139.63																10.34	139.63
Gerber Scout	Lt	26.34	105.1	9.99	20.78	0.480751	174.64	337.46	0.517513	7.71	144.34																7.71	144.34
Sadiedaly	Rt	28.83	110.67	13.14	20.94	0.627507	192.3	347.65	0.553143	2.72	142.29																2.72	142.29
Berger Venice	Rt	26.31	109.43	10.78	21.09	0.511143	169.62	332.19	0.510611	8.06	136.43																8.06	136.43
Wilson Sinaiko	Lt	31.92	111.12	11.45	21.81	0.524989	190.87	357.75	0.533529	4.39	141.1																4.39	141.1
Windy Anastos	Lt	28.25	109.31	10.77	19.66	0.547813	163.69	281.29	0.581926	10.49	135.99																10.49	135.99
Sam Shermin	Rt	27.29	110.75	8.63	19.51	0.442337	124.65	292.76	0.425775	12.26	126.78																12.26	126.78
	Lt	31.44	114.32	11.57	19.17	0.603547	182.76	289.01	0.632366	12.86	137.45																12.86	137.45
sam	Lt	32.79	112.64	13.29	28.82	0.461138	226.49	427.38	0.52995	5.39	139.32																5.39	139.32
Jussaume Bernice	Lt	35.91	115.06	10.39	18.53	0.560712	131.99	260.18	0.507303	2.43	135.95																2.43	135.95
Holestein Poppy	Lt	34.56	111.8	10.67	19.44	0.548868	174.43	299.65	0.582112	2.91	128.23																2.91	128.23
		27.7239	108.956	10.9334	20.4761	0.534126	179.616	326.321	0.549646	7.75947	135.652	#DIV/0!	#DIV/0!	#DIV/0!	#DIV/0!	#DIV/0!	#DIV/0!	#DIV/0!	#DIV/0!	#DIV/0!	#DIV/0!	#DIV/0!	#DIV/0!	#DIV/0!	#DIV/0!	#DIV/0!	7.75947	135.652
		3.62566	2.86517	1.77518	2.58892	0.056814	44.1054	70.1392	0.0593063	3.32336	6.12149	#DIV/0!	#DIV/0!	#DIV/0!	#DIV/0!	#DIV/0!	#DIV/0!	#DIV/0!	#DIV/0!	#DIV/0!	#DIV/0!	#DIV/0!	#DIV/0!	#DIV/0!	#DIV/0!	#DIV/0!	3.32336	6.12149
Mild Hip Dysplastic Joints
Patient	Side	Lateral center edge angle	Norberg angle	Dorsal acetabular coverage width/mm	FH diameter/mm	Dorsal acetabular coverage indexW (width)	Dorsal acetabular coverage area/mm2	FH area/mm2	Dorsal acetabular coverage indexA (area)	Cr. Acetabular angle (Acetabular Index )	Inclination angle																Cr. Acetabular angle (Acetabular Index )	Inclination angle
Bettina Aqulino	Lt	29.38	103.69	11.47	20.11	0.570363	190.04	322.37	0.59	7.22	124.66																7.22	124.66
Pasquale Ringo	Lt	24.22	103.33	10.34	21.34	0.484536	177.98	355.18	0.501098	8.94	132.11																8.94	132.11
Lyons Finn	Rt	19.27	102.29	10.46	21.27	0.491772	182.29	358.76	0.508111	14.62	136.27																14.62	136.27
	Lt	20.66	103.6	11.24	20.91	0.537542	176.29	334.45	0.527104	11.37	140.71																11.37	140.71
Marley Jackson	Rt	24.45	102.61	10.27	18.17	0.565217	148.58	263.91	0.562995	6.71	130.11																6.71	130.11
Cash Mitchell	Rt	20.52	103.66	9.54	20.56	0.464008	173.13	334.88	0.516991	10.4	139.59																10.4	139.59
Dakota Barber	Lt	23.5	101.02	11.95	24.36	0.490558	199.6	455.99	0.437729	6.73	144.52																6.73	144.52
Honey Long	Lt	26.29	103.86	9.92	23.08	0.429809	192.84	408.05	0.472589	8.54	138.95																8.54	138.95
Abby	Rt	16.09	100.53	8.64	18.64	0.463519	155.36	268.45	0.57873	12.11	132.54																12.11	132.54
Bailey	Lt	24.19	104.2	10.93	21.77	0.502067	194.79	370.28	0.526061	2.83	143.21																2.83	143.21
Delarose Champ	Rt	22.95	101.09	11.45	24.29	0.471387	207.35	451.86	0.458881	9.11	123.47																9.11	123.47
Sadiedaly	Lt	23.45	103.24	10.09	20.56	0.490759	165.95	332.19	0.499564	-2.51	142.78																-2.51	142.78
Thomas	Lt	24.19	101.44	7.44	13.52	0.550296	202.81	379.93	0.533809	13.09	137.95																13.09	137.95
Otto Holtz	Rt	16.95	101.08	12.56	15.36	0.817708	217.04	442.74	0.49022	10.99	134.1																10.99	134.1
Lyons Briar	Lt	21.76	104.58	10.24	20.24	0.505929	157.64	314.75	0.500842	12.22	123.41																12.22	123.41
Lyons Fanny	Lt	26.48	104.74	8.93	19.48	0.458419	137.85	299.71	0.459945	6.88	129.47																6.88	129.47
Carpenter Jack	Lt	25.08	104.65	9.09	20.66	0.439981	154.66	333.45	0.463818	10.16	140.58																10.16	140.58
Barbone Rook	Lt	23.01	104.49	12.41	21.47	0.578016	212.54	363.68	0.584415	9.84	123.81																9.84	123.81
Mckee Diesel	Lt	22.951	102.752	13.947	28.594	0.48776	312.139	655.614	0.476102	12.133	131.079																12.133	131.079
Knippen	Rt	19.44	102.991	10.218	23.91	0.427353	210.904	454.651	0.463881	8.515	121.504																8.515	121.504
Haines	Rt	22.06	101.64	7.919	20.626	0.383933	138.711	343.045	0.404352	12.427	135.365																12.427	135.365
Hyper	Rt	17.277	100.842	12.376	25	0.49504	240.27	492.172	0.488183	9.448	129.401																9.448	129.401
Tuker	Rt	15.565	100.076	11.269	24.876	0.453007	232.307	321.714	0.722092	18.737	140.577																18.737	140.577
	Lt	21.022	100.119	11.356	23.835	0.476442	236.257	321.714	0.73437	9.596	138.7																9.596	138.7
Bud4	Lt	23.863	100.507	10.289	24.251	0.424271	197.019	451.403	0.436459	12.538	122.262																12.538	122.262
Dixie	Rt	12.565	100.704	7.605	21.054	0.361214	122.363	350.503	0.349107	10.388	126.128																10.388	126.128
Legg	Rt	17.532	100.377	10.182	21.457	0.47453	181.292	387.742	0.467558	9.98	136.092																9.98	136.092
Ross	Rt	12.665	100.658	7.398	22.776	0.324816	164.02	420.897	0.389692	29.473	118.413																29.473	118.413
Baker	Lt	18.467	100.554	11.453	24.068	0.47586	189.017	441.953	0.427686	12.529	130.91																12.529	130.91
Allie	Lt	15.969	100.183	7.593	19.429	0.390808	105.096	314.939	0.333703	10.645	133.025																10.645	133.025
Griffin	Rt	20.838	100.305	8.648	21.199	0.407944	144.778	359.405	0.402827	21.881	122.199																21.881	122.199
Blue	Rt	19.507	100.836	11.128	27.087	0.410824	244.543	561.059	0.43586	15.883	135.476																15.883	135.476
Sadie	Rt	14.109	100.521	10.062	25.116	0.400621	178.326	529.221	0.336959	9.775	131.528																9.775	131.528
Malloy	Lt	19.02	100.79	13.336	24.211	0.550824	248.614	455.218	0.546143	13.384	124.454																13.384	124.454
Teal	Rt	17.498	100.854	10.576	22.034	0.479985	179.145	360.847	0.496457	11.41	136.332																11.41	136.332
Paws	Lt	11.824	100.299	12.725	23.488	0.541766	256.969	433.878	0.592261	18.371	136.371																18.371	136.371
Wetmore	Lt	22.347	101.456	8.514	19.488	0.436884	137.414	302.322	0.454529	17.401	135.476																17.401	135.476
Mcginty Lucky	Rt	18.019	100.071	9.685	20.164	0.480311	157.493	310.291	0.507565	10.751	130.412																10.751	130.412
Fontaine Nika	Rt	18.555	103.35	12.417	22.746	0.545898	218.199	399.358	0.546374	8.637	125.355																8.637	125.355
Amelia	Rt	16.085	102.402	10.702	22.577	0.474022	208.9	411.017	0.508251	9.087	112.459																9.087	112.459
	Lt	19.365	103.061	10.133	20.582	0.492323	147.568	342.553	0.430789	4.773	123.323																4.773	123.323
Colt Oshin	Rt	22.189	103.405	10.131	25.8	0.392674	219.108	533.923	0.410374	6.108	123.072																6.108	123.072
	Lt	17.666	100.521	10.699	26.521	0.403416	245.899	558.23	0.440498	13.54	125.552																13.54	125.552
Laredo Oshin	Rt	21.095	103.507	13.451	28.63	0.469822	309.959	640.847	0.483671	11.942	126.995																11.942	126.995
Bugsy	Rt	17.675	103.423	10.459	20.051	0.52162	178.691	317.471	0.562858	18.531	125.222																18.531	125.222
Smith Darcy	Rt	15.717	100.231	8.198	18.917	0.433367	121.405	273.506	0.443884	7.806	133.423																7.806	133.423
		20.0723	101.968	10.4226	22.0495	0.476722	190.721	394.264	0.489247	11.1943	131.073	#DIV/0!	#DIV/0!	#DIV/0!	#DIV/0!	#DIV/0!	#DIV/0!	#DIV/0!	#DIV/0!	#DIV/0!	#DIV/0!	#DIV/0!	#DIV/0!	#DIV/0!	#DIV/0!	#DIV/0!	11.1943	131.073
		3.94663	1.54544	1.64505	3.02116	0.0767249	45.0138	93.223	0.0815832	5.08689	7.36978	#DIV/0!	#DIV/0!	#DIV/0!	#DIV/0!	#DIV/0!	#DIV/0!	#DIV/0!	#DIV/0!	#DIV/0!	#DIV/0!	#DIV/0!	#DIV/0!	#DIV/0!	#DIV/0!	#DIV/0!	5.08689	7.36978
Moderate Hip Dysplastic Joints
Patient	Side	Lateral center edge angle	Norberg angle	Dorsal acetabular coverage width/mm	FH diameter/mm	Dorsal acetabular coverage indexW (width)	Dorsal acetabular coverage area/mm2	FH area/mm2	Dorsal acetabular coverage indexA (area)	Cr. Acetabular angle (Acetabular Index )	Inclination angle																Cr. Acetabular angle (Acetabular Index )	Inclination angle
Dillon Penny	Rt	4.677	91.425	8.577	24.163	0.354964	161.234	432.758	0.372573	17.49	122.579																17.49	122.579
	Lt	17.979	99.859	7.218	22.385	0.322448	136.725	388.117	0.352278	14.849	130.583																14.849	130.583
Fleming	Rt	11.877	96.079	9.375	20.758	0.451633	149.302	334.642	0.446154	13.318	120.677																13.318	120.677
Lafler	Lt	12.874	92.798	6.755	24.64	0.274148	105.293	485.186	0.217016	7.943	124.077																7.943	124.077
Garrett	Rt	11.628	91.219	9.107	29.495	0.308764	189.507	693.152	0.273399	12.763	124.404																12.763	124.404
Dodd	Rt	6.827	93.536	9.673	24.074	0.401803	162.227	447.733	0.36233	13.446	133.998																13.446	133.998
Sharp	Lt	8.532	93.727	6.664	23.457	0.284094	104.482	433.678	0.240921	12.587	124.859																12.587	124.859
Stella	Rt	10.297	96.11	9.474	26.337	0.359722	183.225	496.672	0.368905	12.317	116.565																12.317	116.565
	Lt	11.364	92.073	9.074	23.464	0.38672	162.227	462.805	0.35053	9.18	120.466																9.18	120.466
Younkers	Rt	6.527	90.682	9.384	27.917	0.336139	180.724	596.509	0.302969	26.099	124.117																26.099	124.117
	Lt	12.766	96.94	10.242	25	0.40968	152.426	509.186	0.299352	20.575	127.027																20.575	127.027
Murch	Lt	11.479	93.076	8.997	26.302	0.342065	153.815	542.518	0.283521	21.069	103.036																21.069	103.036
Hyper	Lt	15.752	97.307	12.171	26.461	0.45996	251.728	560.399	0.449194	19.877	124.745																19.877	124.745
Morton	Lt	8.942	95.764	11.603	26.967	0.430267	267.526	596.509	0.448486	26.075	117.191																26.075	117.191
Whiskey	Lt	13.161	91.505	9.77	24.446	0.399656	158.849	474.465	0.334796	27.007	113.944																27.007	113.944
Hughes	Lt	19.242	96.641	8.335	23.64	0.35258	143.345	425.384	0.336978	17.941	128.29																17.941	128.29
Beau	Rt	13.376	93.826	5.562	24.581	0.226272	115.809	482.479	0.240029	9.074	128.224																9.074	128.224
Uf	Rt	8.344	91.002	7.102	22.746	0.312231	105.189	420.293	0.250275	26.442	114.039																26.442	114.039
Jeter	Lt	15.482	99.563	8.449	19.809	0.426523	129.273	312.59	0.413554	19.031	127.592																19.031	127.592
Nappi	Lt	15.275	99.592	10.277	22.278	0.461307	171.275	409.821	0.417926	11.627	131.387																11.627	131.387
Smith	Lt	8.366	92.679	6.549	23.932	0.27365	98.985	434.108	0.228019	15.291	115.025																15.291	115.025
Story	Lt	13.808	95.096	7.551	26.149	0.288768	139.43	533.272	0.261461	13.101	142.334																13.101	142.334
Rollins	Rt	9.679	92.733	7.24	22.763	0.31806	102.348	428.167	0.239038	30.7	121.045																30.7	121.045
	Lt	13.167	95.58	5.695	21.988	0.259005	92.507	374.268	0.247168	30.16	129.649																30.16	129.649
Legg	Rt	10.251	94.15	4.127	21.84	0.188965	64.15	400.309	0.160251	9.968	133.152																9.968	133.152
Mike	Lt	15.817	94.208	10.112	23.397	0.432192	185.826	455.265	0.408171	13.559	135.493																13.559	135.493
Lexi	Rt	14.702	96.105	8.228	22.837	0.360293	142.143	415.022	0.342495	4.019	130.318																4.019	130.318
Friedland	Lt	12.052	90.411	7.159	20.845	0.34344	112.347	345.984	0.324717	17.385	123.203																17.385	123.203
Ross	Lt	11.373	94.953	7.167	22.128	0.323888	106.827	364.361	0.29319	30.459	121.063																30.459	121.063
Flamand	Lt	11.655	95.138	7.231	23.214	0.311493	110.496	417.634	0.264576	11.455	123.859																11.455	123.859
Biancalana	M	15.843	94.748	10.234	22.672	0.451394	167.171	315.682	0.529555	5.206	136.113																5.206	136.113
Patel	Rt	6.925	91.848	9.383	19.922	0.470987	119.019	301.514	0.394738	14.984	129.836																14.984	129.836
	Lt	13.407	95.434	9.822	20.313	0.483533	135.193	313.263	0.431564	8.927	121.743																8.927	121.743
Heatwole	Lt	6.059	91.356	7.387	27.095	0.272633	165.561	619.077	0.267432	15.148	118.872																15.148	118.872
Henson	Lt	9.599	93.049	7.023	23.177	0.303016	105.165	433.7	0.242483	19.91	140.194																19.91	140.194
Griffin	Lt	14.477	98.267	8.509	21.368	0.398212	137.775	359.406	0.383341	12.095	127.569																12.095	127.569
Dominick	Rt	12.991	96.816	8.535	20.882	0.408725	133.584	348.933	0.382836	13.501	133.236																13.501	133.236
Nikki	Rt	16.475	94.159	7.885	22.461	0.351053	146.507	398.047	0.368065	19.875	126.87																19.875	126.87
	Lt	14.463	97.172	11.053	21.826	0.506414	181.159	382.067	0.474155	12.152	124.824																12.152	124.824
Deere	Rt	13.822	93.899	4.557	18.815	0.2422	46.537	286.577	0.162389	14.493	122.781																14.493	122.781
Caito	Rt	13.093	94.608	11.406	24.896	0.458146	215.952	485.167	0.445109	13.018	109.622																13.018	109.622
Malloy	Rt	9.698	93.837	4.021	25.428	0.158133	52.512	504.976	0.103989	51.522	122.592																51.522	122.592
Charlie	Rt	10.863	93.598	10.188	21.655	0.470469	161.078	382.755	0.420838	22.887	136.957																22.887	136.957
Baker	Rt	9.998	94.705	8.554	23.843	0.358764	174.599	452.122	0.386177	2.747	136.27																2.747	136.27
Teal	Lt	13.022	90.483	8.984	23.112	0.388716	153.762	388.605	0.395677	14.139	128.254																14.139	128.254
Hall	Lt	7.418	90.543	7.184	27.469	0.261531	103.037	563.859	0.182735	20.279	131.601																20.279	131.601
Rose	Lt	6.633	94.289	8.225	23.211	0.354358	132.805	422.177	0.314572	33.216	117.917																33.216	117.917
Abby Oshin	Lt	12.816	97.694	9.56	24.626	0.388208	205.586	482.55	0.426041	12.625	137.3																12.625	137.3
Unknown	Rt	7.66	90.971	7.956	21.107	0.376937	140.445	363.201	0.386687	21.592	117.568																21.592	117.568
Bugsy	Lt	18.916	98.136	8.02	19.55	0.41023	110.078	297.964	0.369434	7.638	132.946																7.638	132.946
Bud	Rt	18.853	95.216	8.929	22.017	0.40555	137.146	379	0.361863	2.938	136.401																2.938	136.401
Smith Darcy	Lt	13.118	93.807	5.473	17.689	0.309401	69.532	245.642	0.283062	5.701	131.367																5.701	131.367
Hailey	Rt	14.075	99.001	9.274	22.362	0.414721	178.212	384.402	0.463608	16.337	131.703																16.337	131.703
	Lt	14.037	98.03	9.384	22.335	0.420148	152.97	384.402	0.397943	16.029	135																16.029	135
Raines	Rt	16.384	98.636	9.63	20.798	0.463025	142.202	352.258	0.403687	11.229	142.688																11.229	142.688
Winston	Rt	14.819	98.27	12.695	28.548	0.44469	308.543	642.429	0.480276	13.706	119.249																13.706	119.249
Innis	Rt	15.572	98.909	8.307	25.076	0.331273	156.639	506.915	0.309004	22.158	112.273																22.158	112.273
	Lt	13.428	91.107	7.501	27.216	0.27561	139.061	582.835	0.238594	27.541	125.504																27.541	125.504
Lyons Jersey	Rt	14.931	94.945	11.511	23.881	0.482015	178.04	454.571	0.391666	26.545	123.794																26.545	123.794
Peyton Lindsey	Lt	7.797	90.335	14.822	25.337	0.584994	277.351	515.935	0.53757	34.923	114.735																34.923	114.735
Oshin Pippin	Lt	4.957	90.555	18.356	33.125	0.554143	419.865	883.489	0.475235	43.299	117.674																43.299	117.674
Mcginty Lucky	Rt	17.54	97.02	10.15	21.52	0.471654	171.99	354.06	0.485765	13	130.43																13	130.43
Barbone Rook	Rt	17.8	98.56	12.17	22.29	0.545985	209.57	390.46	0.536726	17.89	120.83																17.89	120.83
Camie Martin	Lt	22.38	99.82	9.33	21.39	0.436185	160.64	378.21	0.424738	8.75	133.15																8.75	133.15
Winston Etzler	Rt	15.71	98.51	14.63	27.82	0.525881	303.22	599.37	0.505898	18.89	124.99																18.89	124.99
Delarose Champ	Lt	20.32	97.04	12.06	23.93	0.50397	224.47	446.25	0.503014	6.72	134.67																6.72	134.67
Old Boy	Lt	12.21	91.12	12.77	21.18	0.602927	202.37	347.65	0.582108	19.17	144.32																19.17	144.32
		12.6176	94.7801	9.02009	23.5516	0.383382	157.591	442.131	0.357893	17.2476	126.34	#DIV/0!	#DIV/0!	#DIV/0!	#DIV/0!	#DIV/0!	#DIV/0!	#DIV/0!	#DIV/0!	#DIV/0!	#DIV/0!	#DIV/0!	#DIV/0!	#DIV/0!	#DIV/0!	#DIV/0!	17.2476	126.34
		3.85594	2.82664	2.48039	2.70986	0.0931083	61.6544	107.826	0.102363	9.12897	8.33947	#DIV/0!	#DIV/0!	#DIV/0!	#DIV/0!	#DIV/0!	#DIV/0!	#DIV/0!	#DIV/0!	#DIV/0!	#DIV/0!	#DIV/0!	#DIV/0!	#DIV/0!	#DIV/0!	#DIV/0!	9.12897	8.33947
Severe Hip Dysplastic Joints
Patient	Side	Lateral center edge angle	Norberg angle	Dorsal acetabular coverage width/mm	FH diameter/mm	Dorsal acetabular coverage indexW (width)	Dorsal acetabular coverage area/mm2	FH area/mm2	Dorsal acetabular coverage indexA (area)	Cr. Acetabular angle (Acetabular Index )	Inclination angle																Cr. Acetabular angle (Acetabular Index )	Inclination angle
Nall Ginger	Rt	-3.023	82.802	5.418	23.195	0.233585	88.018	444.604	0.197969	10.374	133.004																10.374	133.004
	Lt	-5.305	77.206	4.724	22.639	0.208666	87.879	412.661	0.212957	14.259	135																14.259	135
Jacques	Rt	-23.42	56.529	3.766	33.896	0.111105	68.8	836.805	0.0822175	76.482	136.8																76.482	136.8
	Lt	-22.771	58.164	8.6	34.325	0.250546	117.643	904.905	0.130006	73.353	135.555																73.353	135.555
Fleming	Lt	1.631	84.713	6.004	24.017	0.24999	91.427	454.651	0.201093	21.866	113.142																21.866	113.142
Burns	Rt	4.179	85.18	7.726	25.984	0.297337	137.545	520.692	0.264158	25.046	112.46																25.046	112.46
	Lt	5.693	87.357	8.005	24.231	0.330362	123.027	453.053	0.271551	29.482	118.301																29.482	118.301
Kelley	Rt	8.65	89.877	8.13	29.544	0.275183	173.971	693.152	0.250985	19.269	142.678																19.269	142.678
Cowles	Rt	5.194	85.685	8.694	31.142	0.279173	190.019	754.785	0.251752	18.714	96.546																18.714	96.546
	Lt	6.585	87.887	11.714	29.339	0.399264	240.384	668.226	0.359735	16.074	107.376																16.074	107.376
Bonny	Lt	10.315	88.249	9.878	23.044	0.428658	193.047	424.703	0.454546	15.452	123.69																15.452	123.69
Sharp	Rt	0.921	85.485	6.203	23.045	0.269169	92.967	418.607	0.222087	7.122	128.798																7.122	128.798
Karaca	Rt	-2.291	84.884	7.821	25.308	0.309033	139.706	478.892	0.291728	18.153	139.072																18.153	139.072
	Lt	-13.706	67.231	4.12	27.777	0.148324	49.955	616.395	0.0810438	45.601	131.482																45.601	131.482
Hazel	Rt	-14.797	71.373	2.285	20.332	0.112384	29.473	324.692	0.0907722	15.646	143.797																15.646	143.797
	Lt	-13.241	70.18	3.329	22.255	0.149584	30.701	383.76	0.0800005	29.14	133.668																29.14	133.668
Loki	Lt	1.761	80.111	5.031	23.903	0.210476	63.016	458.996	0.137291	4.261	117.505																4.261	117.505
Shiloh	Rt	0	81.569	11.874	25.932	0.45789	230.342	565.696	0.407183	9.886	110.974																9.886	110.974
	Lt	-1.23	80.916	3.623	28.44	0.127391	71.886	621.532	0.115659	30.569	121.95																30.569	121.95
Whiskey	Rt	6.432	84.98	6.413	23.392	0.274154	95.483	444.604	0.21476	20.063	120.256																20.063	120.256
Boomer	Rt	3.39	88.893	6.046	25.168	0.240226	105.372	494.008	0.2133	7.586	126.694																7.586	126.694
White	Lt	8.808	88.211	7.436	26.611	0.279433	174.283	589.961	0.295414	17.42	134.524																17.42	134.524
Uf	Lt	7.227	85.015	8.001	24.333	0.328813	123.335	480.577	0.256639	26.877	113.573																26.877	113.573
Hunter	Rt	-2.291	84.726	5.813	24.648	0.235841	103.002	482.866	0.213314	16.22	126.65																16.22	126.65
	Lt	-5.593	76.675	4.358	25.855	0.168555	81.817	516.469	0.158416	17.849	128.404																17.849	128.404
Fox	Rt	10.386	87.635	6.754	25.577	0.264065	131.092	513.794	0.255145	23.956	115.691																23.956	115.691
Evans	Rt	-10.152	73.64	4.024	22.993	0.17501	34.028	429.163	0.0792892	19.162	109.98																19.162	109.98
	Lt	-3.823	77.735	4.507	22.292	0.20218	47.222	397.914	0.118674	19.068	116.154																19.068	116.154
Nappi	Rt	5.194	89.488	6.844	21.824	0.3136	114.39	368.436	0.310475	17.813	141.446																17.813	141.446
Nixie	Lt	-3.851	79.11	3.202	21.268	0.150555	36.739	102.525	0.358342	6.758	128.853																6.758	128.853
Scout	Lt	-2.849	83.345	7.999	21.774	0.367365	125.165	356.399	0.351193	12.411	123.343																12.411	123.343
Sophie	Rt	4.373	89.417	5.169	21.702	0.238181	71.021	379.352	0.187217	14.817	126.87																14.817	126.87
Holik	Rt	-4.576	77.101	7.22	27.752	0.260161	122.694	606.585	0.20227	30.475	109.529																30.475	109.529
Kroll	Lt	7.416	89.148	9.829	22.827	0.430587	147.611	389.116	0.37935	18.51	128.77																18.51	128.77
Jennings	Lt	7.905	86.353	6.615	25.417	0.260259	101.955	492.643	0.206955	8.13	128.522																8.13	128.522
Mike	Rt	-18.092	67.142	3.747	24.462	0.153176	33.15	422.115	0.0785331	22.522	133.603																22.522	133.603
Friedland	Rt	5.243	89.418	7.128	22.269	0.320086	96.901	416.384	0.23272	19.898	127.452																19.898	127.452
Coco	Rt	7.045	88.675	10.146	24.476	0.414529	170.732	455.937	0.374464	22.415	109.387																22.415	109.387
	Lt	6.404	87.397	6.781	22.715	0.298525	120.705	408.047	0.295812	22.73	107.962																22.73	107.962
Ortiz	Lt	1.219	81.433	11.754	29.404	0.399742	234.673	703.472	0.333593	25.583	131.205																25.583	131.205
Casey	Rt	-2.609	82.394	9.267	27.045	0.342651	156.752	565.464	0.27721	17.895	100.514																17.895	100.514
Heatwole	Rt	0.631	84.576	8.377	25.779	0.324954	132.299	548.069	0.241391	17.253	119.476																17.253	119.476
Serrales	Rt	0	84.728	9.678	28.687	0.337365	204.065	669.525	0.304791	46.302	134.792																46.302	134.792
	Lt	0	81.28	6.775	30.072	0.225293	128.582	705.561	0.182241	37.718	116.717																37.718	116.717
Le, Valley	Lt	-3.45	81.404	2.753	22.707	0.12124	28.248	404.194	0.0698872	27.217	131.752																27.217	131.752
Bryant	Rt	0.323	83.627	9.806	29.537	0.33199	175.417	691.612	0.253635	36.38	118.648																36.38	118.648
Booger	Rt	-20.104	64.394	6.039	33.335	0.181161	101.803	860.385	0.118323	72.133	125.149																72.133	125.149
	Lt	-41.634	45.544	5.824	34.016	0.171214	64.098	948.722	0.0675625	79.792	148.325																79.792	148.325
Noah	Rt	-2.726	81.641	5.827	22.545	0.258461	85.921	406.88	0.21117	8.359	134.643																8.359	134.643
	Lt	1.212	84.981	6.771	20.883	0.324235	110.951	364.452	0.304432	5.019	140.194																5.019	140.194
Charlie	Lt	14.646	67.521	4.938	22.277	0.221664	40.399	395.703	0.102094	67.902	114.362																67.902	114.362
Brown	Rt	6.042	87.606	9.73	23.942	0.406399	159.243	454.293	0.350529	32.621	122.789																32.621	122.789
	Lt	-2.417	80.414	4.903	24.548	0.199731	62.345	497.709	0.125264	52.652	120.033																52.652	120.033
Machlus	Rt	5.265	86.248	9.241	29.729	0.310841	188.765	704.845	0.267811	42.888	108.27																42.888	108.27
	Lt	2.238	85.857	11.493	28.903	0.39764	232.597	666.555	0.348954	68.983	105.269																68.983	105.269
Gracie	Rt	-6.119	77.965	6.64	25.027	0.265313	99.322	496.754	0.199942	34.759	104.789																34.759	104.789
Reid	Rt	1.245	84.394	7.896	26.381	0.299306	156.368	564.26	0.27712	33.917	124.627																33.917	124.627
	Lt	3.655	80.98	7.167	28.161	0.254501	138.492	657.251	0.210714	46.021	114.228																46.021	114.228
Ward	Rt	-9.137	78.358	7.329	27.764	0.263975	132.482	603.68	0.219457	26.469	123.703																26.469	123.703
	Lt	-8.511	76.569	7.298	25.842	0.282408	114.194	541.23	0.21099	74.919	119.272																74.919	119.272
Hall	Rt	10.343	88.579	7.187	27	0.266185	92.201	573.961	0.16064	21.057	127.763																21.057	127.763
Fontaine Nika	Lt	6.062	84.454	10.649	25.543	0.416905	208.444	533.443	0.390752	36.979	111.724																36.979	111.724
Unknowm	Lt	-2.278	84.789	8.215	22.169	0.370562	144.917	400.491	0.361848	27.053	124.384																27.053	124.384
	Lt	4.052	79.199	5.552	26.484	0.209636	94.936	561.572	0.169054	1.404	135																1.404	135
Lyons Jersey	Lt	7.338	89.691	10.968	24.728	0.443546	206.89	486.853	0.424954	29.831	119.562																29.831	119.562
Larson Teak	Rt	5.365	85.913	10.247	27.842	0.368041	185.774	601.433	0.308886	19.275	114.802																19.275	114.802
Unknown2	Rt	-9.839	65.171	6.052	23.791	0.254382	96.502	465.251	0.207419	38.875	120.061																38.875	120.061
	Lt	-12.609	68.108	8.322	22.411	0.371336	131.986	411.101	0.321055	30.941	133.683																30.941	133.683
Oshin Pippin	Rt	1.821	85.057	8.216	34.886	0.23551	208.514	981.324	0.212482	47.406	116.84																47.406	116.84
Shawaddie	Rt	6.035	86.468	9.281	22.992	0.403662	153.286	427.709	0.358389	9.492	117.956																9.492	117.956
Rosie Bimet	Rt	-6.373	75.425	9.417	29.688	0.317199	162.341	735.902	0.220601	37.045	108.574																37.045	108.574
	Lt	-11.853	71.023	7.014	30.454	0.230315	123.805	735.902	0.168236	71.503	125.663																71.503	125.663
Bella Bosgberg	Lt	0.977	79.568	5.463	20.98	0.260391	72.326	347.653	0.208041	41.173	137.007																41.173	137.007
Cubby Jeffers	Lt	3.012	81.821	6.568	22.854	0.28739	98.965	411.899	0.240265	15.148	133.118																15.148	133.118
Old Boy	Rt	7.28	88.13	10.13	21.34	0.474695	162.17	347.65	0.466475	11.54	135.48																11.54	135.48
		-1.02876	80.7308	7.17019	25.6727	0.28071	121.954	528.753	0.237083	28.5191	123.464	#DIV/0!	#DIV/0!	#DIV/0!	#DIV/0!	#DIV/0!	#DIV/0!	#DIV/0!	#DIV/0!	#DIV/0!	#DIV/0!	#DIV/0!	#DIV/0!	#DIV/0!	#DIV/0!	#DIV/0!	28.5191	123.464
		9.3521	8.61835	2.30531	3.51975	0.0883849	54.4134	157.144	0.0983278	19.1948	11.129	#DIV/0!	#DIV/0!	#DIV/0!	#DIV/0!	#DIV/0!	#DIV/0!	#DIV/0!	#DIV/0!	#DIV/0!	#DIV/0!	#DIV/0!	#DIV/0!	#DIV/0!	#DIV/0!	#DIV/0!	19.1948	11.129

## Sheet: Stat. Analysis
Age																		Normal Hips	Near Normal Hips	Mild HD	Moderate HD	Severe HD
Table Analyzed	Age						Number of families	1									Number of values	66	25	35	53	51
Data sets analyzed	A-E						Number of comparisons per family	10
							Alpha	0.05									Minimum	24	47	20	3	4
ANOVA summary																	25% Percentile	85	83	51	29	15
F	11.55						Tukey's multiple comparisons test	Mean Diff.	95.00% CI of diff.	Significant?	Summary	Adjusted P Value					Median	106	97	84	60	66
P value	<0.0001						Normal Hips vs. Near Normal Hips	7.862	-18.20 to 33.92	No	ns	0.9212	A-B				75% Percentile	135.5	108.5	106	99	108
P value summary	****						Normal Hips vs. Mild HD	23.23	0.02323 to 46.43	Yes	*	0.0496	A-C				Maximum	173	157	156	175	174
Significant diff. among means (P < 0.05)?	Yes						Normal Hips vs. Moderate HD	41.99	21.52 to 62.46	Yes	****	<0.0001	A-D
R square	0.1703						Normal Hips vs. Severe HD	40.41	19.72 to 61.10	Yes	****	<0.0001	A-E				Mean	108.7	100.9	85.51	66.75	68.33		12	9.05833
							Near Normal Hips vs. Mild HD	15.37	-13.69 to 44.43	No	ns	0.5934	B-C				Std. Deviation	33.53	26	37.54	46.88	47.94		12	2.79417
Brown-Forsythe test							Near Normal Hips vs. Moderate HD	34.13	7.200 to 61.05	Yes	**	0.0053	B-D				Std. Error of Mean	4.127	5.199	6.345	6.439	6.713
F (DFn, DFd)	6.415 (4, 225)						Near Normal Hips vs. Severe HD	32.55	5.452 to 59.64	Yes	**	0.0097	B-E
P value	<0.0001						Mild HD vs. Moderate HD	18.76	-5.411 to 42.93	No	ns	0.2092	C-D				Lower 95% CI	100.5	90.15	72.62	53.83	54.85		12	8.375
P value summary	****						Mild HD vs. Severe HD	17.18	-7.178 to 41.54	No	ns	0.2995	C-E				Upper 95% CI	117	111.6	98.41	79.68	81.82		12	9.75
Are SDs significantly different (P < 0.05)?	Yes						Moderate HD vs. Severe HD	-1.579	-23.35 to 20.19	No	ns	0.9996	D-E
Bartlett's test							Test details	Mean 1	Mean 2	Mean Diff.	SE of diff.	n1	n2	q	DF
Bartlett's statistic (corrected)	17.12						Normal Hips vs. Near Normal Hips	108.7	100.9	7.862	9.477	66	25	1.173	225
P value	0.0018						Normal Hips vs. Mild HD	108.7	85.51	23.23	8.438	66	35	3.893	225
P value summary	**						Normal Hips vs. Moderate HD	108.7	66.75	41.99	7.443	66	53	7.978	225
Are SDs significantly different (P < 0.05)?	Yes						Normal Hips vs. Severe HD	108.7	68.33	40.41	7.524	66	51	7.596	225
							Near Normal Hips vs. Mild HD	100.9	85.51	15.37	10.57	25	35	2.056	225
ANOVA table	SS	DF	MS	F (DFn, DFd)	P value		Near Normal Hips vs. Moderate HD	100.9	66.75	34.13	9.791	25	53	4.929	225
Treatment (between columns)	75209	4	18802	F (4, 225) = 11.55	P<0.0001		Near Normal Hips vs. Severe HD	100.9	68.33	32.55	9.852	25	51	4.672	225
Residual (within columns)	366403	225	1628				Mild HD vs. Moderate HD	85.51	66.75	18.76	8.789	35	53	3.018	225
Total	441613	229					Mild HD vs. Severe HD	85.51	68.33	17.18	8.858	35	51	2.743	225
							Moderate HD vs. Severe HD	66.75	68.33	-1.579	7.916	53	51	0.282	225
Data summary
Number of treatments (columns)	5
Number of values (total)	230
B. WT/kg																		Normal Hips	Near Normal Hips	Mild HD	Moderate HD	Severe HD
Table Analyzed	B. WT/kg						Number of families	1									Number of values	66	31	15	36	35
Data sets analyzed	A-E						Number of comparisons per family	10
							Alpha	0.05									Minimum	20.5	14.5	27.8	17	18.3
ANOVA summary																	25% Percentile	28.78	30	31	27.45	27.8
F	0.5301						Tukey's multiple comparisons test	Mean Diff.	95.00% CI of diff.	Significant?	Summary	Adjusted P Value					Median	33.7	33	33.4	33.7	32
P value	0.7138						Normal Hips vs. Near Normal Hips	0.509	-3.202 to 4.220	No	ns	0.9956	A-B				75% Percentile	37.55	35.9	39.4	37.93	35.9
P value summary	ns						Normal Hips vs. Mild HD	-1.358	-6.233 to 3.516	No	ns	0.9394	A-C				Maximum	64	39.9	43	44.4	44.2
Significant diff. among means (P < 0.05)?	No						Normal Hips vs. Moderate HD	0.346	-3.185 to 3.877	No	ns	0.9988	A-D
R square	0.01177						Normal Hips vs. Severe HD	1.263	-2.300 to 4.827	No	ns	0.8652	A-E				Mean	33.13	32.63	34.49	32.79	31.87
							Near Normal Hips vs. Mild HD	-1.868	-7.228 to 3.492	No	ns	0.8725	B-C				Std. Deviation	6.462	5.363	5.034	6.724	6.164
Brown-Forsythe test							Near Normal Hips vs. Moderate HD	-0.1631	-4.339 to 4.012	No	ns	>0.9999	B-D				Std. Error of Mean	0.7954	0.9633	1.3	1.121	1.042
F (DFn, DFd)	0.6753 (4, 178)						Near Normal Hips vs. Severe HD	0.7544	-3.449 to 4.957	No	ns	0.9878	B-E
P value	0.6099						Mild HD vs. Moderate HD	1.704	-3.533 to 6.942	No	ns	0.8977	C-D				Lower 95% CI	31.55	30.66	31.71	30.51	29.75
P value summary	ns						Mild HD vs. Severe HD	2.622	-2.637 to 7.881	No	ns	0.6451	C-E				Upper 95% CI	34.72	34.59	37.28	35.06	33.99
Are SDs significantly different (P < 0.05)?	No						Moderate HD vs. Severe HD	0.9175	-3.128 to 4.963	No	ns	0.9709	D-E
Bartlett's test							Test details	Mean 1	Mean 2	Mean Diff.	SE of diff.	n1	n2	q	DF
Bartlett's statistic (corrected)	2.883						Normal Hips vs. Near Normal Hips	33.13	32.63	0.509	1.346	66	31	0.5347	178
P value	0.5775						Normal Hips vs. Mild HD	33.13	34.49	-1.358	1.769	66	15	1.086	178
P value summary	ns						Normal Hips vs. Moderate HD	33.13	32.79	0.346	1.281	66	36	0.3819	178
Are SDs significantly different (P < 0.05)?	No						Normal Hips vs. Severe HD	33.13	31.87	1.263	1.293	66	35	1.382	178
							Near Normal Hips vs. Mild HD	32.63	34.49	-1.868	1.945	31	15	1.358	178
ANOVA table	SS	DF	MS	F (DFn, DFd)	P value		Near Normal Hips vs. Moderate HD	32.63	32.79	-0.1631	1.515	31	36	0.1522	178
Treatment (between columns)	81.07	4	20.27	F (4, 178) = 0.5301	P=0.7138		Near Normal Hips vs. Severe HD	32.63	31.87	0.7544	1.525	31	35	0.6995	178
Residual (within columns)	6806	178	38.24				Mild HD vs. Moderate HD	34.49	32.79	1.704	1.9	15	36	1.268	178
Total	6887	182					Mild HD vs. Severe HD	34.49	31.87	2.622	1.908	15	35	1.943	178
							Moderate HD vs. Severe HD	32.79	31.87	0.9175	1.468	36	35	0.8839	178
Data summary
Number of treatments (columns)	5
Number of values (total)	183
Number of values (total)	183
Lateral centre edge angle																		Normal hip	Near normal hip	Mild HD	Moderate HD	Severe HD
Table Analyzed	Lateral centre edge angle						Number of families	1									Number of values	110	38	44	66	74
Data sets analyzed	A-E						Number of comparisons per family	10
							Alpha	0.05									Minimum	19.9	21.18	11.82	4.96	-23.42
ANOVA summary																	25% Percentile	25.98	25.48	17.57	9.925	-4.033
F	421.4						Tukey's multiple comparisons test	Mean Diff.	95.00% CI of diff.	Significant?	Summary	Adjusted P Value					Median	28.2	27.25	20.59	13.05	1.09
P value	<0.0001						Normal hip vs. Near normal hip	0.3979	-2.184 to 2.979	No	ns	0.9933	A-B				75% Percentile	30.3	31	23.34	15.33	5.778
P value summary	****						Normal hip vs. Mild HD	7.707	5.260 to 10.15	Yes	****	<0.0001	A-C				Maximum	38.4	35.91	29.38	22.38	14.65
Significant diff. among means (P < 0.05)?	Yes						Normal hip vs. Moderate HD	15.38	13.25 to 17.52	Yes	****	<0.0001	A-D
R square	0.8375						Normal hip vs. Severe HD	28.6	26.54 to 30.67	Yes	****	<0.0001	A-E				Mean	28.12	27.72	20.42	12.74	-0.4809
							Near normal hip vs. Mild HD	7.309	4.271 to 10.35	Yes	****	<0.0001	B-C				Std. Deviation	3.573	3.626	3.686	3.756	8.11
Brown-Forsythe test							Near normal hip vs. Moderate HD	14.99	12.19 to 17.78	Yes	****	<0.0001	B-D				Std. Error of Mean	0.3406	0.5882	0.5556	0.4624	0.9428
F (DFn, DFd)	15.00 (4, 327)						Near normal hip vs. Severe HD	28.2	25.47 to 30.94	Yes	****	<0.0001	B-E
P value	<0.0001						Mild HD vs. Moderate HD	7.676	5.006 to 10.35	Yes	****	<0.0001	C-D				Lower 95% CI	27.45	26.53	19.29	11.82	-2.36
P value summary	****						Mild HD vs. Severe HD	20.9	18.28 to 23.51	Yes	****	<0.0001	C-E				Upper 95% CI	28.8	28.92	21.54	13.66	1.398
Are SDs significantly different (P < 0.05)?	Yes						Moderate HD vs. Severe HD	13.22	10.90 to 15.54	Yes	****	<0.0001	D-E
Bartlett's test							Test details	Mean 1	Mean 2	Mean Diff.	SE of diff.	n1	n2	q	DF
Bartlett's statistic (corrected)	89.43						Normal hip vs. Near normal hip	28.12	27.72	0.3979	0.9411	110	38	0.5979	327
P value	<0.0001						Normal hip vs. Mild HD	28.12	20.42	7.707	0.8922	110	44	12.22	327
P value summary	****						Normal hip vs. Moderate HD	28.12	12.74	15.38	0.7788	110	66	27.94	327
Are SDs significantly different (P < 0.05)?	Yes						Normal hip vs. Severe HD	28.12	-0.4809	28.6	0.752	110	74	53.79	327
							Near normal hip vs. Mild HD	27.72	20.42	7.309	1.108	38	44	9.332	327
ANOVA table	SS	DF	MS	F (DFn, DFd)	P value		Near normal hip vs. Moderate HD	27.72	12.74	14.99	1.019	38	66	20.81	327
Treatment (between columns)	42173	4	10543	F (4, 327) = 421.4	P<0.0001		Near normal hip vs. Severe HD	27.72	-0.4809	28.2	0.9982	38	74	39.96	327
Residual (within columns)	8180	327	25.02				Mild HD vs. Moderate HD	20.42	12.74	7.676	0.9734	44	66	11.15	327
Total	50354	331					Mild HD vs. Severe HD	20.42	-0.4809	20.9	0.9522	44	74	31.04	327
							Moderate HD vs. Severe HD	12.74	-0.4809	13.22	0.8468	66	74	22.08	327
Model comparison	SS	DF	Probability it is correct
Null H. All population means identical	50354	331	0%
Alternative H: Distinct population means	8180	327	100%
Ratio of probabilities			0
Difference in AICc			595.1
Data summary
Number of treatments (columns)	5
Number of values (total)	332
Norberg angle																		Normal hip	Near normal hip	Mild HD	Moderate HD	Severe HD
Table Analyzed	Norberg angle						Number of families	1									Number of values	111	38	46	67	74
Data sets analyzed	A-E						Number of comparisons per family	10
							Alpha	0.05									Minimum	104.9	105	100.1	90.34	56.53
ANOVA summary																	25% Percentile	107.1	106.8	100.5	92.68	77.91
F	548						Tukey's multiple comparisons test	Mean Diff.	95.00% CI of diff.	Significant?	Summary	Adjusted P Value					Median	110	108.7	101.5	94.7	84
P value	<0.0001						Normal hip vs. Near normal hip	0.9376	-1.317 to 3.192	No	ns	0.7847	A-B				75% Percentile	111.8	111.2	103.4	97.04	86.38
P value summary	****						Normal hip vs. Mild HD	7.925	5.822 to 10.03	Yes	****	<0.0001	A-C				Maximum	119.1	115.1	104.7	99.86	89.88
Significant diff. among means (P < 0.05)?	Yes						Normal hip vs. Moderate HD	15.11	13.26 to 16.97	Yes	****	<0.0001	A-D
R square	0.8688						Normal hip vs. Severe HD	28.69	26.89 to 30.49	Yes	****	<0.0001	A-E				Mean	109.9	109	102	94.78	81.21
							Near normal hip vs. Mild HD	6.988	4.358 to 9.617	Yes	****	<0.0001	B-C				Std. Deviation	3.232	2.865	1.547	2.827	7.623
Brown-Forsythe test							Near normal hip vs. Moderate HD	14.17	11.74 to 16.61	Yes	****	<0.0001	B-D				Std. Error of Mean	0.3067	0.4648	0.2281	0.3454	0.8862
F (DFn, DFd)	17.10 (4, 331)						Near normal hip vs. Severe HD	27.75	25.36 to 30.14	Yes	****	<0.0001	B-E
P value	<0.0001						Mild HD vs. Moderate HD	7.187	4.890 to 9.484	Yes	****	<0.0001	C-D				Lower 95% CI	109.3	108	101.5	94.09	79.44
P value summary	****						Mild HD vs. Severe HD	20.76	18.51 to 23.01	Yes	****	<0.0001	C-E				Upper 95% CI	110.5	109.9	102.4	95.47	82.97
Are SDs significantly different (P < 0.05)?	Yes						Moderate HD vs. Severe HD	13.57	11.55 to 15.60	Yes	****	<0.0001	D-E
Bartlett's test							Test details	Mean 1	Mean 2	Mean Diff.	SE of diff.	n1	n2	q	DF
Bartlett's statistic (corrected)	166.6						Normal hip vs. Near normal hip	109.9	109	0.9376	0.8219	111	38	1.613	331
P value	<0.0001						Normal hip vs. Mild HD	109.9	102	7.925	0.7668	111	46	14.62	331
P value summary	****						Normal hip vs. Moderate HD	109.9	94.78	15.11	0.6765	111	67	31.59	331
Are SDs significantly different (P < 0.05)?	Yes						Normal hip vs. Severe HD	109.9	81.21	28.69	0.6563	111	74	61.82	331
							Near normal hip vs. Mild HD	109	102	6.988	0.9586	38	46	10.31	331
ANOVA table	SS	DF	MS	F (DFn, DFd)	P value		Near normal hip vs. Moderate HD	109	94.78	14.17	0.8881	38	67	22.57	331
Treatment (between columns)	41920	4	10480	F (4, 331) = 548.0	P<0.0001		Near normal hip vs. Severe HD	109	81.21	27.75	0.8727	38	74	44.97	331
Residual (within columns)	6330	331	19.12				Mild HD vs. Moderate HD	102	94.78	7.187	0.8373	46	67	12.14	331
Total	48250	335					Mild HD vs. Severe HD	102	81.21	20.76	0.8211	46	74	35.76	331
							Moderate HD vs. Severe HD	94.78	81.21	13.57	0.7375	67	74	26.03	331
Model comparison	SS	DF	Probability it is correct
Null H. All population means identical	48250	335	0%
Alternative H: Distinct population means	6330	331	100%
Ratio of probabilities			0
Difference in AICc			674.2
Data summary
Number of treatments (columns)	5
Number of values (total)	336
Dorsal acetabular coverage width/mm																		Normal Hips	Near Normal Hips	Mild HD	Moderate HD	Severe HD
Table Analyzed	Dorsal acetabular coverage width/mm						Number of families	1									Number of values	109	38	46	67	75
Data sets analyzed	A-E						Number of comparisons per family	10
							Alpha	0.05									Minimum	8.52	7.07	7.4	4.02	2.29
ANOVA summary																	25% Percentile	11.12	9.94	9.428	7.24	5.55
F	75.27						Tukey's multiple comparisons test	Mean Diff.	95.00% CI of diff.	Significant?	Summary	Adjusted P Value					Median	12.07	10.63	10.32	8.98	7.13
P value	<0.0001						Normal Hips vs. Near Normal Hips	1.261	0.2161 to 2.305	Yes	**	0.0091	A-B				75% Percentile	13.52	12.24	11.45	10.15	8.69
P value summary	****						Normal Hips vs. Mild HD	1.771	0.7960 to 2.745	Yes	****	<0.0001	A-C				Maximum	16.83	15.95	13.95	18.36	11.87
Significant diff. among means (P < 0.05)?	Yes						Normal Hips vs. Moderate HD	3.174	2.313 to 4.034	Yes	****	<0.0001	A-D
R square	0.4771						Normal Hips vs. Severe HD	5.023	4.192 to 5.855	Yes	****	<0.0001	A-E				Mean	12.19	10.93	10.42	9.02	7.171
							Near Normal Hips vs. Mild HD	0.5102	-0.7051 to 1.725	No	ns	0.7789	B-C				Std. Deviation	1.695	1.775	1.645	2.48	2.305
Brown-Forsythe test							Near Normal Hips vs. Moderate HD	1.913	0.7873 to 3.039	Yes	****	<0.0001	B-D				Std. Error of Mean	0.1624	0.288	0.2426	0.303	0.2662
F (DFn, DFd)	3.054 (4, 330)						Near Normal Hips vs. Severe HD	3.763	2.659 to 4.867	Yes	****	<0.0001	B-E
P value	0.0171						Mild HD vs. Moderate HD	1.403	0.3414 to 2.464	Yes	**	0.0031	C-D				Lower 95% CI	11.87	10.35	9.935	8.415	6.64
P value summary	*						Mild HD vs. Severe HD	3.253	2.215 to 4.291	Yes	****	<0.0001	C-E				Upper 95% CI	12.52	11.52	10.91	9.625	7.701
Are SDs significantly different (P < 0.05)?	Yes						Moderate HD vs. Severe HD	1.85	0.9178 to 2.782	Yes	****	<0.0001	D-E
Bartlett's test							Test details	Mean 1	Mean 2	Mean Diff.	SE of diff.	n1	n2	q	DF
Bartlett's statistic (corrected)	19.48						Normal Hips vs. Near Normal Hips	12.19	10.93	1.261	0.3808	109	38	4.682	330
P value	0.0006						Normal Hips vs. Mild HD	12.19	10.42	1.771	0.3554	109	46	7.047	330
P value summary	***						Normal Hips vs. Moderate HD	12.19	9.02	3.174	0.3138	109	67	14.3	330
Are SDs significantly different (P < 0.05)?	Yes						Normal Hips vs. Severe HD	12.19	7.171	5.023	0.3032	109	75	23.43	330
							Near Normal Hips vs. Mild HD	10.93	10.42	0.5102	0.4431	38	46	1.628	330
ANOVA table	SS	DF	MS	F (DFn, DFd)	P value		Near Normal Hips vs. Moderate HD	10.93	9.02	1.913	0.4104	38	67	6.592	330
Treatment (between columns)	1230	4	307.5	F (4, 330) = 75.27	P<0.0001		Near Normal Hips vs. Severe HD	10.93	7.171	3.763	0.4024	38	75	13.22	330
Residual (within columns)	1348	330	4.085				Mild HD vs. Moderate HD	10.42	9.02	1.403	0.387	46	67	5.127	330
Total	2578	334					Mild HD vs. Severe HD	10.42	7.171	3.253	0.3785	46	75	12.15	330
							Moderate HD vs. Severe HD	9.02	7.171	1.85	0.3398	67	75	7.699	330
Model comparison	SS	DF	Probability it is correct
Null H. All population means identical	2578	334	0%
Alternative H: Distinct population means	1348	330	100%
Ratio of probabilities			0
Difference in AICc			209
Data summary
Number of treatments (columns)	5
Number of values (total)	335
FH diameter/mm																		Normal Hips	Near Normal Hips	Mild HD	Moderate HD	Severe HD
Table Analyzed	FH diameter/mm						Number of families	1									Number of values	109	38	46	67	75
Data sets analyzed	A-E						Number of comparisons per family	10
							Alpha	0.05									Minimum	15.3	14.56	13.52	17.69	20.33
ANOVA summary																	25% Percentile	20.1	19.04	20.22	21.83	22.83
F	32.08						Tukey's multiple comparisons test	Mean Diff.	95.00% CI of diff.	Significant?	Summary	Adjusted P Value					Median	21.6	20.27	21.47	23.21	25.03
P value	<0.0001						Normal Hips vs. Near Normal Hips	1.241	-0.2112 to 2.694	No	ns	0.1338	A-B				75% Percentile	23	21.65	24.22	25	27.84
P value summary	****						Normal Hips vs. Mild HD	-0.3326	-1.688 to 1.023	No	ns	0.9621	A-C				Maximum	28.8	28.82	28.63	33.13	34.89
Significant diff. among means (P < 0.05)?	Yes						Normal Hips vs. Moderate HD	-1.835	-3.032 to -0.6383	Yes	***	0.0003	A-D
R square	0.28						Normal Hips vs. Severe HD	-3.956	-5.112 to -2.799	Yes	****	<0.0001	A-E				Mean	21.72	20.48	22.05	23.55	25.67
							Near Normal Hips vs. Mild HD	-1.574	-3.264 to 0.1163	No	ns	0.0815	B-C				Std. Deviation	2.251	2.589	3.021	2.71	3.52
Brown-Forsythe test							Near Normal Hips vs. Moderate HD	-3.077	-4.642 to -1.511	Yes	****	<0.0001	B-D				Std. Error of Mean	0.2156	0.42	0.4455	0.3311	0.4065
F (DFn, DFd)	4.275 (4, 330)						Near Normal Hips vs. Severe HD	-5.197	-6.732 to -3.662	Yes	****	<0.0001	B-E
P value	0.0022						Mild HD vs. Moderate HD	-1.503	-2.979 to -0.02629	Yes	*	0.0438	C-D				Lower 95% CI	21.29	19.63	21.15	22.89	24.86
P value summary	**						Mild HD vs. Severe HD	-3.623	-5.067 to -2.179	Yes	****	<0.0001	C-E				Upper 95% CI	22.14	21.33	22.95	24.21	26.48
Are SDs significantly different (P < 0.05)?	Yes						Moderate HD vs. Severe HD	-2.12	-3.416 to -0.8241	Yes	****	<0.0001	D-E
Bartlett's test							Test details	Mean 1	Mean 2	Mean Diff.	SE of diff.	n1	n2	q	DF
Bartlett's statistic (corrected)	19.01						Normal Hips vs. Near Normal Hips	21.72	20.48	1.241	0.5296	109	38	3.315	330
P value	0.0008						Normal Hips vs. Mild HD	21.72	22.05	-0.3326	0.4942	109	46	0.9516	330
P value summary	***						Normal Hips vs. Moderate HD	21.72	23.55	-1.835	0.4364	109	67	5.948	330
Are SDs significantly different (P < 0.05)?	Yes						Normal Hips vs. Severe HD	21.72	25.67	-3.956	0.4217	109	75	13.26	330
							Near Normal Hips vs. Mild HD	20.48	22.05	-1.574	0.6162	38	46	3.612	330
ANOVA table	SS	DF	MS	F (DFn, DFd)	P value		Near Normal Hips vs. Moderate HD	20.48	23.55	-3.077	0.5709	38	67	7.622	330
Treatment (between columns)	1014	4	253.5	F (4, 330) = 32.08	P<0.0001		Near Normal Hips vs. Severe HD	20.48	25.67	-5.197	0.5597	38	75	13.13	330
Residual (within columns)	2608	330	7.902				Mild HD vs. Moderate HD	22.05	23.55	-1.503	0.5383	46	67	3.948	330
Total	3622	334					Mild HD vs. Severe HD	22.05	25.67	-3.623	0.5264	46	75	9.732	330
							Moderate HD vs. Severe HD	23.55	25.67	-2.12	0.4725	67	75	6.345	330
Model comparison	SS	DF	Probability it is correct
Null H. All population means identical	3622	334	0%
Alternative H: Distinct population means	2608	330	100%
Ratio of probabilities			0
Difference in AICc			101.8
Data summary
Number of treatments (columns)	5
Number of values (total)	335
Dorsal acetabular coverage indexW (width)																		Normal hip	Near normal hip	Mild HD	Moderate HD	Severe HD
Table Analyzed	Dorsal acetabular coverage indexW (width)						Number of families	1									Number of values	109	38	45	66	75
Data sets analyzed	A-E						Number of comparisons per family	10
							Alpha	0.05									Minimum	0.431	0.44	0.325	0.189	0.111
ANOVA summary																	25% Percentile	0.53	0.492	0.4285	0.3165	0.225
F	196.9						Tukey's multiple comparisons test	Mean Diff.	95.00% CI of diff.	Significant?	Summary	Adjusted P Value					Median	0.566	0.536	0.475	0.3885	0.269
P value	<0.0001						Normal hip vs. Near normal hip	0.02762	-0.009478 to 0.06472	No	ns	0.2483	A-B				75% Percentile	0.6055	0.578	0.4985	0.4535	0.332
P value summary	****						Normal hip vs. Mild HD	0.0926	0.05771 to 0.1275	Yes	****	<0.0001	A-C				Maximum	0.685	0.647	0.578	0.603	0.475
Significant diff. among means (P < 0.05)?	Yes						Normal hip vs. Moderate HD	0.175	0.1443 to 0.2057	Yes	****	<0.0001	A-D
R square	0.706						Normal hip vs. Severe HD	0.2811	0.2515 to 0.3106	Yes	****	<0.0001	A-E				Mean	0.5618	0.5342	0.4692	0.3868	0.2807
							Near normal hip vs. Mild HD	0.06498	0.02159 to 0.1084	Yes	***	0.0005	B-C				Std. Deviation	0.05489	0.05684	0.05761	0.0895	0.08845
Brown-Forsythe test							Near normal hip vs. Moderate HD	0.1474	0.1073 to 0.1875	Yes	****	<0.0001	B-D				Std. Error of Mean	0.005258	0.009221	0.008588	0.01102	0.01021
F (DFn, DFd)	8.141 (4, 328)						Near normal hip vs. Severe HD	0.2535	0.2143 to 0.2927	Yes	****	<0.0001	B-E
P value	<0.0001						Mild HD vs. Moderate HD	0.08237	0.04430 to 0.1204	Yes	****	<0.0001	C-D				Lower 95% CI	0.5514	0.5155	0.4519	0.3648	0.2603
P value summary	****						Mild HD vs. Severe HD	0.1885	0.1514 to 0.2256	Yes	****	<0.0001	C-E				Upper 95% CI	0.5722	0.5528	0.4865	0.4088	0.301
Are SDs significantly different (P < 0.05)?	Yes						Moderate HD vs. Severe HD	0.1061	0.07287 to 0.1393	Yes	****	<0.0001	D-E
Bartlett's test							Test details	Mean 1	Mean 2	Mean Diff.	SE of diff.	n1	n2	q	DF
Bartlett's statistic (corrected)	34.84						Normal hip vs. Near normal hip	0.5618	0.5342	0.02762	0.01353	109	38	2.888	328
P value	<0.0001						Normal hip vs. Mild HD	0.5618	0.4692	0.0926	0.01272	109	45	10.29	328
P value summary	****						Normal hip vs. Moderate HD	0.5618	0.3868	0.175	0.0112	109	66	22.1	328
Are SDs significantly different (P < 0.05)?	Yes						Normal hip vs. Severe HD	0.5618	0.2807	0.2811	0.01077	109	75	36.91	328
							Near normal hip vs. Mild HD	0.5342	0.4692	0.06498	0.01582	38	45	5.81	328
ANOVA table	SS	DF	MS	F (DFn, DFd)	P value		Near normal hip vs. Moderate HD	0.5342	0.3868	0.1474	0.01462	38	66	14.25	328
Treatment (between columns)	4.06	4	1.015	F (4, 328) = 196.9	P<0.0001		Near normal hip vs. Severe HD	0.5342	0.2807	0.2535	0.0143	38	75	25.07	328
Residual (within columns)	1.691	328	0.005155				Mild HD vs. Moderate HD	0.4692	0.3868	0.08237	0.01388	45	66	8.393	328
Total	5.751	332					Mild HD vs. Severe HD	0.4692	0.2807	0.1885	0.01354	45	75	19.69	328
							Moderate HD vs. Severe HD	0.3868	0.2807	0.1061	0.01212	66	75	12.38	328
Model comparison	SS	DF	Probability it is correct
Null H. All population means identical	5.751	332	0%
Alternative H: Distinct population means	1.691	328	100%
Ratio of probabilities			0
Difference in AICc			399.4
Data summary
Number of treatments (columns)	5
Number of values (total)	333
Dorsal acetabular coverage area/mm2																		Normal Hips	Near Normal Hips	Mild HD	Moderate HD	Severe HD
Table Analyzed	Dorsal acetabular coverage area/mm2						Number of families	1									Number of values	109	38	46	67	75
Data sets analyzed	A-E						Number of comparisons per family	10
							Alpha	0.05									Minimum	111.6	82.66	105.1	46.5	28.2
ANOVA summary																	25% Percentile	193.1	153.9	157	115.8	87.88
F	48.02						Tukey's multiple comparisons test	Mean Diff.	95.00% CI of diff.	Significant?	Summary	Adjusted P Value					Median	225.8	174.5	185.7	152.4	120.7
P value	<0.0001						Normal Hips vs. Near Normal Hips	45.75	18.98 to 72.51	Yes	****	<0.0001	A-B				75% Percentile	262.9	210.9	217.3	178.2	159.2
P value summary	****						Normal Hips vs. Mild HD	34.64	9.658 to 59.62	Yes	**	0.0016	A-C				Maximum	366.9	295.1	312.1	419.9	240.4
Significant diff. among means (P < 0.05)?	Yes						Normal Hips vs. Moderate HD	67.77	45.71 to 89.83	Yes	****	<0.0001	A-D
R square	0.3679						Normal Hips vs. Severe HD	103.4	82.09 to 124.7	Yes	****	<0.0001	A-E				Mean	225.4	179.6	190.7	157.6	122
							Near Normal Hips vs. Mild HD	-11.11	-42.25 to 20.04	No	ns	0.865	B-C				Std. Deviation	48.33	44.11	45.02	61.66	54.42
Brown-Forsythe test							Near Normal Hips vs. Moderate HD	22.02	-6.831 to 50.88	No	ns	0.2253	B-D				Std. Error of Mean	4.629	7.155	6.637	7.533	6.283
F (DFn, DFd)	0.9448 (4, 330)						Near Normal Hips vs. Severe HD	57.66	29.37 to 85.95	Yes	****	<0.0001	B-E
P value	0.4382						Mild HD vs. Moderate HD	33.13	5.924 to 60.34	Yes	**	0.0082	C-D				Lower 95% CI	216.2	165.1	177.4	142.6	109.4
P value summary	ns						Mild HD vs. Severe HD	68.77	42.16 to 95.38	Yes	****	<0.0001	C-E				Upper 95% CI	234.5	194.1	204.1	172.6	134.5
Are SDs significantly different (P < 0.05)?	No						Moderate HD vs. Severe HD	35.64	11.75 to 59.52	Yes	***	0.0005	D-E
Bartlett's test							Test details	Mean 1	Mean 2	Mean Diff.	SE of diff.	n1	n2	q	DF
Bartlett's statistic (corrected)	9.155						Normal Hips vs. Near Normal Hips	225.4	179.6	45.75	9.759	109	38	6.629	330
P value	0.0573						Normal Hips vs. Mild HD	225.4	190.7	34.64	9.108	109	46	5.379	330
P value summary	ns						Normal Hips vs. Moderate HD	225.4	157.6	67.77	8.041	109	67	11.92	330
Are SDs significantly different (P < 0.05)?	No						Normal Hips vs. Severe HD	225.4	122	103.4	7.771	109	75	18.82	330
							Near Normal Hips vs. Mild HD	179.6	190.7	-11.11	11.36	38	46	1.383	330
ANOVA table	SS	DF	MS	F (DFn, DFd)	P value		Near Normal Hips vs. Moderate HD	179.6	157.6	22.02	10.52	38	67	2.961	330
Treatment (between columns)	515348	4	128837	F (4, 330) = 48.02	P<0.0001		Near Normal Hips vs. Severe HD	179.6	122	57.66	10.31	38	75	7.906	330
Residual (within columns)	885475	330	2683				Mild HD vs. Moderate HD	190.7	157.6	33.13	9.919	46	67	4.724	330
Total	1400823	334					Mild HD vs. Severe HD	190.7	122	68.77	9.701	46	75	10.02	330
							Moderate HD vs. Severe HD	157.6	122	35.64	8.708	67	75	5.788	330
Model comparison	SS	DF	Probability it is correct
Null H. All population means identical	1400823	334	0%
Alternative H: Distinct population means	885475	330	100%
Ratio of probabilities			0
Difference in AICc			145.4
Data summary
Number of treatments (columns)	5
Number of values (total)	335
FH area/mm2																		Normal Hips	Near Normal Hips	Mild HD	Moderate HD	Severe HD
Table Analyzed	FH area/mm2						Number of families	1									Number of values	109	38	46	67	75
Data sets analyzed	A-E						Number of comparisons per family	10
							Alpha	0.05									Minimum	183.3	172	263.9	245.6	102.5
ANOVA summary																	25% Percentile	316.6	283.2	322.2	374.3	412.7
F	32.99						Tukey's multiple comparisons test	Mean Diff.	95.00% CI of diff.	Significant?	Summary	Adjusted P Value					Median	366.4	322.9	362.3	425.4	492.6
P value	<0.0001						Normal Hips vs. Near Normal Hips	47.9	-7.421 to 103.2	No	ns	0.1248	A-B				75% Percentile	411.9	359.2	451.5	496.7	616.4
P value summary	****						Normal Hips vs. Mild HD	-20.04	-71.67 to 31.58	No	ns	0.8243	A-C				Maximum	572.1	467.1	655.6	883.5	981.3
Significant diff. among means (P < 0.05)?	Yes						Normal Hips vs. Moderate HD	-67.92	-113.5 to -22.33	Yes	***	0.0005	A-D
R square	0.2856						Normal Hips vs. Severe HD	-154.5	-198.6 to -110.5	Yes	****	<0.0001	A-E				Mean	374.2	326.3	394.3	442.1	528.8
							Near Normal Hips vs. Mild HD	-67.94	-132.3 to -3.572	Yes	*	0.0327	B-C				Std. Deviation	75.41	70.14	93.22	107.8	157.1
Brown-Forsythe test							Near Normal Hips vs. Moderate HD	-115.8	-175.4 to -56.18	Yes	****	<0.0001	B-D				Std. Error of Mean	7.223	11.38	13.74	13.17	18.15
F (DFn, DFd)	9.131 (4, 330)						Near Normal Hips vs. Severe HD	-202.4	-260.9 to -144.0	Yes	****	<0.0001	B-E
P value	<0.0001						Mild HD vs. Moderate HD	-47.87	-104.1 to 8.354	No	ns	0.1364	C-D				Lower 95% CI	359.9	303.3	366.6	415.8	492.6
P value summary	****						Mild HD vs. Severe HD	-134.5	-189.5 to -79.50	Yes	****	<0.0001	C-E				Upper 95% CI	388.5	349.4	421.9	468.4	564.9
Are SDs significantly different (P < 0.05)?	Yes						Moderate HD vs. Severe HD	-86.62	-136.0 to -37.26	Yes	****	<0.0001	D-E
Bartlett's test							Test details	Mean 1	Mean 2	Mean Diff.	SE of diff.	n1	n2	q	DF
Bartlett's statistic (corrected)	61.24						Normal Hips vs. Near Normal Hips	374.2	326.3	47.9	20.17	109	38	3.359	330
P value	<0.0001						Normal Hips vs. Mild HD	374.2	394.3	-20.04	18.82	109	46	1.506	330
P value summary	****						Normal Hips vs. Moderate HD	374.2	442.1	-67.92	16.62	109	67	5.779	330
Are SDs significantly different (P < 0.05)?	Yes						Normal Hips vs. Severe HD	374.2	528.8	-154.5	16.06	109	75	13.61	330
							Near Normal Hips vs. Mild HD	326.3	394.3	-67.94	23.47	38	46	4.094	330
ANOVA table	SS	DF	MS	F (DFn, DFd)	P value		Near Normal Hips vs. Moderate HD	326.3	442.1	-115.8	21.74	38	67	7.534	330
Treatment (between columns)	1512273	4	378068	F (4, 330) = 32.99	P<0.0001		Near Normal Hips vs. Severe HD	326.3	528.8	-202.4	21.32	38	75	13.43	330
Residual (within columns)	3781935	330	11460				Mild HD vs. Moderate HD	394.3	442.1	-47.87	20.5	46	67	3.303	330
Total	5294208	334					Mild HD vs. Severe HD	394.3	528.8	-134.5	20.05	46	75	9.487	330
							Moderate HD vs. Severe HD	442.1	528.8	-86.62	18	67	75	6.807	330
Model comparison	SS	DF	Probability it is correct
Null H. All population means identical	5294208	334	0%
Alternative H: Distinct population means	3781935	330	100%
Ratio of probabilities			0
Difference in AICc			104.5
Data summary
Number of treatments (columns)	5
Number of values (total)	335
Dorsal acetabular coverage indexA (area)																		Normal Hips	Near Normal Hips	Mild HD	Moderate HD	Severe HD
Table Analyzed	Dorsal acetabular coverage indexA (area)						Number of families	1									Number of values	109	38	46	67	75
Data sets analyzed	A-E						Number of comparisons per family	10
							Alpha	0.05									Minimum	0.438	0.426	0.334	0.104	0.068
ANOVA summary																	25% Percentile	0.5665	0.5065	0.4375	0.273	0.169
F	265.7						Tukey's multiple comparisons test	Mean Diff.	95.00% CI of diff.	Significant?	Summary	Adjusted P Value					Median	0.6	0.551	0.486	0.369	0.221
P value	<0.0001						Normal Hips vs. Near Normal Hips	0.05313	0.01131 to 0.09495	Yes	**	0.005	A-B				75% Percentile	0.6395	0.5825	0.5288	0.426	0.305
P value summary	****						Normal Hips vs. Mild HD	0.1136	0.07452 to 0.1526	Yes	****	<0.0001	A-C				Maximum	0.759	0.676	0.734	0.582	0.466
Significant diff. among means (P < 0.05)?	Yes						Normal Hips vs. Moderate HD	0.2449	0.2104 to 0.2794	Yes	****	<0.0001	A-D
R square	0.7631						Normal Hips vs. Severe HD	0.3658	0.3325 to 0.3991	Yes	****	<0.0001	A-E				Mean	0.6028	0.5497	0.4893	0.3579	0.2371
							Near Normal Hips vs. Mild HD	0.06042	0.01176 to 0.1091	Yes	**	0.0066	B-C				Std. Deviation	0.05487	0.05924	0.08152	0.1024	0.09832
Brown-Forsythe test							Near Normal Hips vs. Moderate HD	0.1918	0.1467 to 0.2369	Yes	****	<0.0001	B-D				Std. Error of Mean	0.005256	0.009611	0.01202	0.01251	0.01135
F (DFn, DFd)	9.637 (4, 330)						Near Normal Hips vs. Severe HD	0.3126	0.2684 to 0.3568	Yes	****	<0.0001	B-E
P value	<0.0001						Mild HD vs. Moderate HD	0.1314	0.08884 to 0.1739	Yes	****	<0.0001	C-D				Lower 95% CI	0.5924	0.5302	0.4651	0.3329	0.2144
P value summary	****						Mild HD vs. Severe HD	0.2522	0.2106 to 0.2938	Yes	****	<0.0001	C-E				Upper 95% CI	0.6132	0.5692	0.5135	0.3829	0.2597
Are SDs significantly different (P < 0.05)?	Yes						Moderate HD vs. Severe HD	0.1209	0.08354 to 0.1582	Yes	****	<0.0001	D-E
Bartlett's test							Test details	Mean 1	Mean 2	Mean Diff.	SE of diff.	n1	n2	q	DF
Bartlett's statistic (corrected)	46.2						Normal Hips vs. Near Normal Hips	0.6028	0.5497	0.05313	0.01525	109	38	4.928	330
P value	<0.0001						Normal Hips vs. Mild HD	0.6028	0.4893	0.1136	0.01423	109	46	11.29	330
P value summary	****						Normal Hips vs. Moderate HD	0.6028	0.3579	0.2449	0.01256	109	67	27.57	330
Are SDs significantly different (P < 0.05)?	Yes						Normal Hips vs. Severe HD	0.6028	0.2371	0.3658	0.01214	109	75	42.6	330
							Near Normal Hips vs. Mild HD	0.5497	0.4893	0.06042	0.01774	38	46	4.816	330
ANOVA table	SS	DF	MS	F (DFn, DFd)	P value		Near Normal Hips vs. Moderate HD	0.5497	0.3579	0.1918	0.01644	38	67	16.5	330
Treatment (between columns)	6.963	4	1.741	F (4, 330) = 265.7	P<0.0001		Near Normal Hips vs. Severe HD	0.5497	0.2371	0.3126	0.01612	38	75	27.43	330
Residual (within columns)	2.162	330	0.006551				Mild HD vs. Moderate HD	0.4893	0.3579	0.1314	0.0155	46	67	11.99	330
Total	9.125	334					Mild HD vs. Severe HD	0.4893	0.2371	0.2522	0.01516	46	75	23.53	330
							Moderate HD vs. Severe HD	0.3579	0.2371	0.1209	0.01361	67	75	12.56	330
Model comparison	SS	DF	Probability it is correct
Null H. All population means identical	9.125	334	0%
Alternative H: Distinct population means	2.162	330	100%
Ratio of probabilities			0
Difference in AICc			474.2
Data summary
Number of treatments (columns)	5
Number of values (total)	335
Cr. Acetabular angle (Acetabular index angle)																		Normal hip	Near normal hip	Mild HD	Moderate HD	Severe HD
Table Analyzed	Cr. Acetabular angle (Acetabular index angle)						Number of families	1									Number of values	109	38	44	66	74
Data sets analyzed	A-E						Number of comparisons per family	10
							Alpha	0.05									Minimum	0.79	1.17	2.83	2.75	1.4
ANOVA summary																	25% Percentile	5.495	5.365	8.713	11.98	15.97
F	50.09						Tukey's multiple comparisons test	Mean Diff.	95.00% CI of diff.	Significant?	Summary	Adjusted P Value					Median	8.15	7.885	10.53	14.92	22.47
P value	<0.0001						Normal hip vs. Near normal hip	0.8028	-4.299 to 5.905	No	ns	0.9928	A-B				75% Percentile	11.14	10.37	12.54	20.7	36.53
P value summary	****						Normal hip vs. Mild HD	-2.528	-7.366 to 2.309	No	ns	0.6063	A-C				Maximum	19.77	13.73	21.88	43.3	76.48
Significant diff. among means (P < 0.05)?	Yes						Normal hip vs. Moderate HD	-8.167	-12.39 to -3.943	Yes	****	<0.0001	A-D
R square	0.3806						Normal hip vs. Severe HD	-19.26	-23.34 to -15.18	Yes	****	<0.0001	A-E				Mean	8.562	7.759	11.09	16.73	27.83
							Near normal hip vs. Mild HD	-3.331	-9.329 to 2.667	No	ns	0.5479	B-C				Std. Deviation	4.108	3.323	3.864	8.141	18.36
Brown-Forsythe test							Near normal hip vs. Moderate HD	-8.97	-14.49 to -3.455	Yes	***	0.0001	B-D				Std. Error of Mean	0.3935	0.5391	0.5825	1.002	2.134
F (DFn, DFd)	27.71 (4, 326)						Near normal hip vs. Severe HD	-20.07	-25.47 to -14.66	Yes	****	<0.0001	B-E
P value	<0.0001						Mild HD vs. Moderate HD	-5.639	-10.91 to -0.3675	Yes	*	0.0293	C-D				Lower 95% CI	7.782	6.667	9.916	14.73	23.57
P value summary	****						Mild HD vs. Severe HD	-16.74	-21.89 to -11.58	Yes	****	<0.0001	C-E				Upper 95% CI	9.342	8.852	12.27	18.73	32.08
Are SDs significantly different (P < 0.05)?	Yes						Moderate HD vs. Severe HD	-11.1	-15.68 to -6.512	Yes	****	<0.0001	D-E
Bartlett's test							Test details	Mean 1	Mean 2	Mean Diff.	SE of diff.	n1	n2	q	DF
Bartlett's statistic (corrected)	283.2						Normal hip vs. Near normal hip	8.562	7.759	0.8028	1.86	109	38	0.6104	326
P value	<0.0001						Normal hip vs. Mild HD	8.562	11.09	-2.528	1.763	109	44	2.028	326
P value summary	****						Normal hip vs. Moderate HD	8.562	16.73	-8.167	1.54	109	66	7.5	326
Are SDs significantly different (P < 0.05)?	Yes						Normal hip vs. Severe HD	8.562	27.83	-19.26	1.487	109	74	18.32	326
							Near normal hip vs. Mild HD	7.759	11.09	-3.331	2.187	38	44	2.155	326
ANOVA table	SS	DF	MS	F (DFn, DFd)	P value		Near normal hip vs. Moderate HD	7.759	16.73	-8.97	2.011	38	66	6.309	326
Treatment (between columns)	19532	4	4883	F (4, 326) = 50.09	P<0.0001		Near normal hip vs. Severe HD	7.759	27.83	-20.07	1.97	38	74	14.4	326
Residual (within columns)	31780	326	97.48				Mild HD vs. Moderate HD	11.09	16.73	-5.639	1.922	44	66	4.15	326
Total	51311	330					Mild HD vs. Severe HD	11.09	27.83	-16.74	1.88	44	74	12.59	326
							Moderate HD vs. Severe HD	16.73	27.83	-11.1	1.672	66	74	9.388	326
Model comparison	SS	DF	Probability it is correct
Null H. All population means identical	51311	330	0%
Alternative H: Distinct population means	31780	326	100%
Ratio of probabilities			0
Difference in AICc			150.4
Data summary
Number of treatments (columns)	5
Number of values (total)	331
Inclination angle																		Normal hip	Near normal hip	Mild HD	Moderate HD	Severe HD
Table Analyzed	Inclination angle						Number of families	1									Number of values	107	38	46	65	73
Data sets analyzed	A-E						Number of comparisons per family	10
							Alpha	0.05									Minimum	117.5	123.4	112.5	112.3	104.8
ANOVA summary																	25% Percentile	126.5	130.9	124.6	121.1	115.9
F	17.67						Tukey's multiple comparisons test	Mean Diff.	95.00% CI of diff.	Significant?	Summary	Adjusted P Value					Median	130.3	136	131.3	126.9	124.4
P value	<0.0001						Normal hip vs. Near normal hip	-5.068	-9.032 to -1.105	Yes	**	0.0047	A-B				75% Percentile	135.1	141.3	136.3	133.1	133.4
P value summary	****						Normal hip vs. Mild HD	-0.4909	-4.191 to 3.209	No	ns	0.9962	A-C				Maximum	141.8	146.4	144.5	144.3	148.3
Significant diff. among means (P < 0.05)?	Yes						Normal hip vs. Moderate HD	3.626	0.3256 to 6.927	Yes	*	0.0232	A-D
R square	0.179						Normal hip vs. Severe HD	6.438	3.252 to 9.624	Yes	****	<0.0001	A-E				Mean	130.6	135.7	131.1	127	124.1
							Near normal hip vs. Mild HD	4.577	-0.02338 to 9.178	No	ns	0.0519	B-C				Std. Deviation	5.758	6.121	7.366	7.648	10.46
Brown-Forsythe test							Near normal hip vs. Moderate HD	8.694	4.409 to 12.98	Yes	****	<0.0001	B-D				Std. Error of Mean	0.5566	0.993	1.086	0.9486	1.224
F (DFn, DFd)	11.06 (4, 324)						Near normal hip vs. Severe HD	11.51	7.308 to 15.70	Yes	****	<0.0001	B-E
P value	<0.0001						Mild HD vs. Moderate HD	4.117	0.07324 to 8.161	Yes	*	0.0437	C-D				Lower 95% CI	129.5	133.6	128.9	125.1	121.7
P value summary	****						Mild HD vs. Severe HD	6.929	2.978 to 10.88	Yes	****	<0.0001	C-E				Upper 95% CI	131.7	137.7	133.3	128.9	126.6
Are SDs significantly different (P < 0.05)?	Yes						Moderate HD vs. Severe HD	2.812	-0.7675 to 6.391	No	ns	0.1997	D-E
Bartlett's test							Test details	Mean 1	Mean 2	Mean Diff.	SE of diff.	n1	n2	q	DF
Bartlett's statistic (corrected)	34.91						Normal hip vs. Near normal hip	130.6	135.7	-5.068	1.445	107	38	4.961	324
P value	<0.0001						Normal hip vs. Mild HD	130.6	131.1	-0.4909	1.349	107	46	0.5147	324
P value summary	****						Normal hip vs. Moderate HD	130.6	127	3.626	1.203	107	65	4.262	324
Are SDs significantly different (P < 0.05)?	Yes						Normal hip vs. Severe HD	130.6	124.1	6.438	1.161	107	73	7.839	324
							Near normal hip vs. Mild HD	135.7	131.1	4.577	1.677	38	46	3.86	324
ANOVA table	SS	DF	MS	F (DFn, DFd)	P value		Near normal hip vs. Moderate HD	135.7	127	8.694	1.562	38	65	7.87	324
Treatment (between columns)	4136	4	1034	F (4, 324) = 17.67	P<0.0001		Near normal hip vs. Severe HD	135.7	124.1	11.51	1.53	38	73	10.63	324
Residual (within columns)	18965	324	58.53				Mild HD vs. Moderate HD	131.1	127	4.117	1.474	46	65	3.95	324
Total	23101	328					Mild HD vs. Severe HD	131.1	124.1	6.929	1.44	46	73	6.803	324
							Moderate HD vs. Severe HD	127	124.1	2.812	1.305	65	73	3.048	324
Model comparison	SS	DF	Probability it is correct
Null H. All population means identical	23101	328	4.912e-011%
Alternative H: Distinct population means	18965	324	100%
Ratio of probabilities			0
Difference in AICc			56.68
Data summary
Number of treatments (columns)	5
Number of values (total)	329

## Sheet: Summary Stat. Analysis
Table 1. The mean (±SD) values and 95% confidence intervals (CI) for age and body weight, as well as for radiographic measurements quantifying lateral acetabular femoral head coverage (Norberg and Centre-edge angles),
dorsal acetabular femoral head coverage (width and area indices), steepness of cranial acetabular edge (acetabular slope angle), and proximodistal alignment of femoral head and neck axis relative to the proximal femoral axis
(inclination angle) for Labrador Retrievers with normal, near-normal, and dysplastic hip joints.
	Normal hip joints (n= 111)		Near normal hip joints (n= 38)		Mild hip dysplasia (n= 46)		Moderate hip dysplasia (n= 67)		Severe hip dysplasia (n= 75)		ANOVA test
Variables	Mean ± SD	95% CI	Mean ± SD	95% CI	Mean ± SD	95% CI	Mean ± SD	95% CI	Mean ± SD	95% CI	(P-value)
Age/y	9.1 ± 2.8	8.4 - 9.8	8.4 ± 2.2	7.5 - 9.3	7.1 ± 3.1	6.1 - 8.2	5.6 ± 3.9	4.5 - 6.6	5.7 ± 4.0	4.6 - 6.8	< 0.0001
Body weight/kg	33.1 ± 6.5	31.6 - 34.7	32.6 ± 5.4	30.7 - 34.6	34.5 ± 5.0	31.7 - 37.3	32.8 ± 6.7	30.5 - 35.1	31.9 ± 6.2	29.8 - 34.0	0.5301
Radiographic measurements												Statistically significant differences in all radiographic measurements were evident among the 5 tested groups (P<0.0001, ANOVA).
Norberg angle (degree)	109.9 ± 3.2	109.3 - 110.5	109.0 ± 2.9	108.0 - 109.9	102.0 ± 1.5	101.5 - 102.4	94.8 ± 2.8	94.1 - 95.5	81.2 ± 7.6	79.4 - 83.0		However, NA & CEA--> No difference between N & NN joints (P ≥ 0.785, Tukey's T)
Centre-edge angle (degree)	28.1 ± 3.6	27.5 - 28.8	27.7 ± 3.6	26.5 - 28.9	20.4 ± 3.7	19.3 - 21.5	12.7 ± 3.8	11.8 - 13.7	(-)0.48 ± 8.1	(-)2.4 - 1.4
Dorsal acetabular femoral head coverage width index	0.56 ± 0.05	0.55 - 0.57	0.53 ± 0.06	0.52 - 0.55	0.47 ± 0.06	0.45 - 0.49	0.39 ± 0.09	0.36 - 0.41	0.28 ± 0.09	0.26 - 0.30	<0.0001	DA-width index--> No difference between N & NN joints (P ≥ 0.248, Tukey's T).
Dorsal acetabular femoral head coverage area index	0.60 ± 0.05	0.59 - 0.61	0.55 ± 0.06	0.53 - 0.57	0.49 ± 0.08	0.47 - 0.51	0.36 ± 0.10	0.33 - 0.38	0.24 ± 0.10	0.21 - 0.26		However, DA-area index showed a better acetabular FH coverage associated with N compared to NN hips (P= 0.005, Tukey's T).
Acetabular index angle (degree)	8.6 ± 4.1	7.8 - 9.3	7.8 ± 3.3	6.7 - 8.9	11.1 ± 3.9	9.9 - 12.3	16.7 ± 8.1	14.7 - 18.7	27.8 ± 18.4	23.6 - 32.1		AIA--> No difference between N, NN & mild HD (P ≥ 0.548, Tukey's T).
Inclination angle (degree)	130.6 ± 5.8	129.5 - 131.7	135.7 ± 6.1	133.6 ± 137.7	131.1 ± 7.4	128.9 - 133.3	127.0 ± 7.6	125.1 - 128.9	124.1 ± 10.5	121.7 - 126.6		IA--> No difference between mild HD and each of N & NN joints (P ≥ 0.052, Tukey's T). No difference between moderate and severe HD (P = 0.200, Tukey's T).

## Sheet: Correlations
	Norberg angle (degree) vs. Centre-edge angle (degree)
Spearman r
r	0.9474
95% confidence interval	0.9347 to 0.9576
P value
P (two-tailed)	<0.0001
P value summary	****
Exact or approximate P value?	Approximate
Significant? (alpha = 0.05)	Yes
Number of XY Pairs	332
	Centre-edge angle (degree)
Best-fit values
Slope	1.005
Y-intercept	-82.28
X-intercept	81.91
1/slope	0.9955
Std. Error
Slope	0.01344
Y-intercept	1.346
95% Confidence Intervals
Slope	0.9781 to 1.031
Y-intercept	-84.93 to -79.64
X-intercept	81.34 to 82.46
Goodness of Fit
R square	0.9444
Sy.x	2.917
Is slope significantly non-zero?
F	5587
DFn, DFd	1, 329
P value	<0.0001
Deviation from zero?	Significant
Equation	Y = 1.005*X - 82.28
Data
Number of X values	336
Maximum number of Y replicates	1
Total number of values	331
Number of missing values	5
	Dorsal acetabular coverage width index vs. Dorsal acetabular coverage area index
Spearman r
r	0.9552
95% confidence interval	0.9444 to 0.9640
P value
P (two-tailed)	<0.0001
P value summary	****
Exact or approximate P value?	Approximate
Significant? (alpha = 0.05)	Yes
Number of XY Pairs	333
	Dorsal acetabular coverage area index
Best-fit values
Slope	1.205
Y-intercept	-0.08852
X-intercept	0.07349
1/slope	0.8302
Std. Error
Slope	0.01862
Y-intercept	0.008696
95% Confidence Intervals
Slope	1.168 to 1.241
Y-intercept	-0.1056 to -0.07141
X-intercept	0.06106 to 0.08523
Goodness of Fit
R square	0.9267
Sy.x	0.04465
Is slope significantly non-zero?
F	4184
DFn, DFd	1, 331
P value	<0.0001
Deviation from zero?	Significant
Equation	Y = 1.205*X - 0.08852
Data
Number of X values	333
Maximum number of Y replicates	1
Total number of values	335
Number of missing values	0
	Norberg angle (degree) vs. Dorsal acetabular coverage width index
Spearman r
r	0.837
95% confidence interval	0.8004 to 0.8673
P value
P (two-tailed)	<0.0001
P value summary	****
Exact or approximate P value?	Approximate
Significant? (alpha = 0.05)	Yes
Number of XY Pairs	332
	Dorsal acetabular coverage width index
Best-fit values
Slope	0.009283
Y-intercept	-0.4731
X-intercept	50.96
1/slope	107.7
Std. Error
Slope	0.0003113
Y-intercept	0.03114
95% Confidence Intervals
Slope	0.008670 to 0.009895
Y-intercept	-0.5343 to -0.4118
X-intercept	47.45 to 54.05
Goodness of Fit
R square	0.7294
Sy.x	0.06821
Is slope significantly non-zero?
F	889.4
DFn, DFd	1, 330
P value	<0.0001
Deviation from zero?	Significant
Equation	Y = 0.009283*X - 0.4731
Data
Number of X values	336
Maximum number of Y replicates	1
Total number of values	333
Number of missing values	4
	Norberg angle (degree) vs. Dorsal acetabular coverage area index
Spearman r
r	0.8696
95% confidence interval	0.8399 to 0.8942
P value
P (two-tailed)	<0.0001
P value summary	****
Exact or approximate P value?	Approximate
Significant? (alpha = 0.05)	Yes
Number of XY Pairs	334
	Dorsal acetabular coverage area index
Best-fit values
Slope	0.01202
Y-intercept	-0.742
X-intercept	61.75
1/slope	83.22
Std. Error
Slope	0.0003574
Y-intercept	0.03576
95% Confidence Intervals
Slope	0.01131 to 0.01272
Y-intercept	-0.8123 to -0.6717
X-intercept	59.30 to 63.93
Goodness of Fit
R square	0.773
Sy.x	0.07836
Is slope significantly non-zero?
F	1130
DFn, DFd	1, 332
P value	<0.0001
Deviation from zero?	Significant
Equation	Y = 0.01202*X - 0.7420
Data
Number of X values	336
Maximum number of Y replicates	1
Total number of values	335
Number of missing values	2
	Centre-edge angle (degree) vs. Dorsal acetabular coverage width index
Spearman r
r	0.7981
95% confidence interval	0.7536 to 0.8353
P value
P (two-tailed)	<0.0001
P value summary	****
Exact or approximate P value?	Approximate
Significant? (alpha = 0.05)	Yes
Number of XY Pairs	327
	Dorsal acetabular coverage width index
Best-fit values
Slope	0.008853
Y-intercept	0.2948
X-intercept	-33.3
1/slope	113
Std. Error
Slope	0.0003193
Y-intercept	0.006872
95% Confidence Intervals
Slope	0.008225 to 0.009481
Y-intercept	0.2812 to 0.3083
X-intercept	-37.29 to -29.82
Goodness of Fit
R square	0.7028
Sy.x	0.07149
Is slope significantly non-zero?
F	768.7
DFn, DFd	1, 325
P value	<0.0001
Deviation from zero?	Significant
Equation	Y = 0.008853*X + 0.2948
Data
Number of X values	331
Maximum number of Y replicates	1
Total number of values	333
Number of missing values	4
	Centre-edge angle (degree) vs. Dorsal acetabular coverage area index
Spearman r
r	0.8341
95% confidence interval	0.7968 to 0.8651
P value
P (two-tailed)	<0.0001
P value summary	****
Exact or approximate P value?	Approximate
Significant? (alpha = 0.05)	Yes
Number of XY Pairs	329
	Dorsal acetabular coverage area index
Best-fit values
Slope	0.01143
Y-intercept	0.2521
X-intercept	-22.05
1/slope	87.45
Std. Error
Slope	0.000372
Y-intercept	0.007993
95% Confidence Intervals
Slope	0.01070 to 0.01217
Y-intercept	0.2364 to 0.2679
X-intercept	-24.88 to -19.55
Goodness of Fit
R square	0.7429
Sy.x	0.08334
Is slope significantly non-zero?
F	944.9
DFn, DFd	1, 327
P value	<0.0001
Deviation from zero?	Significant
Equation	Y = 0.01143*X + 0.2521
Data
Number of X values	331
Maximum number of Y replicates	1
Total number of values	335
Number of missing values	2
	Centre-edge angle (degree) vs. Acetabular index angle (degree)
Spearman r
r	-0.6971
95% confidence interval	-0.7502 to -0.6349
P value
P (two-tailed)	<0.0001
P value summary	****
Exact or approximate P value?	Approximate
Significant? (alpha = 0.05)	Yes
Number of XY Pairs	328
	Acetabular index angle (degree)
Best-fit values
Slope	-0.6899
Y-intercept	26.73
X-intercept	38.74
1/slope	-1.45
Std. Error
Slope	0.03881
Y-intercept	0.8347
95% Confidence Intervals
Slope	-0.7662 to -0.6135
Y-intercept	25.08 to 28.37
X-intercept	36.26 to 41.74
Goodness of Fit
R square	0.4922
Sy.x	8.688
Is slope significantly non-zero?
F	316
DFn, DFd	1, 326
P value	<0.0001
Deviation from zero?	Significant
Equation	Y = -0.6899*X + 26.73
Data
Number of X values	331
Maximum number of Y replicates	1
Total number of values	331
Number of missing values	3
	Inclination angle (degree) vs. Norberg angle (degree)	Inclination angle (degree) vs. Centre-edge angle (degree)	Inclination angle (degree) vs. Dorsal acetabular coverage width index	Inclination angle (degree) vs. Dorsal acetabular coverage area index	Inclination angle (degree) vs. Acetabular index angle (degree)
Spearman r
r	0.3581	0.3589	0.2774	0.3066	-0.3786
95% confidence interval	0.2567 to 0.4517	0.2567 to 0.4531	0.1706 to 0.3778	0.2017 to 0.4045	-0.4710 to -0.2779
P value
P (two-tailed)	<0.0001	<0.0001	<0.0001	<0.0001	<0.0001
P value summary	****	****	****	****	****
Exact or approximate P value?	Approximate	Approximate	Approximate	Approximate	Approximate
Significant? (alpha = 0.05)	Yes	Yes	Yes	Yes	Yes
Number of XY Pairs	327	322	324	326	322
		Significant weak correlations (rs ≤ 0.38, P<0.0001) were identified between the inclin angle and each of the radiographic measurements reported in the current study
